# Supplementary material for: Transcriptional Control in the Segmentation Gene Network of Drosophila
Source: PLoS Biol. 2004 Aug 31;2(9):e271. doi: 10.1371/journal.pbio.0020271 (PMC514885; doi:10.1371/journal.pbio.0020271)
Supplement: Dataset S2 — (8 KB TXT). [file pbio.0020271.sd002.txt]

Bcd Rajewsky_BMC_Bioinformatics_2002
A |   2   5   3  27  30   0   1   3   4   2   6
C |  10  12   0   0   0   0  29  13  15   9  14
G |  10   4   0   3   0   7   0   3  11  13   6
T |   8   9  27   0   0  23   0  11   0   6   4
TCTGAGCTCCG
CCTAATCTGGC
TCTAATCTCGC
CTTAAGCTCGC
CGTAATCTGCT
TTTAATCCGTT
AATAATCCAGC
CTTAATCACCA
TTAAATCCCTC
GTTAATCTCCG
CTAAATCCGGC
GTTAATCCGTT
AATAATCTCGC
TATAATCGCAC
GCTAATCCCAG
CGTAATCCCCA
TCTAATCCAGA
TCTAATCCCTT
GCTAAGCTGGC
GCTAAGCTCCC
GATGATCCGGG
CCTAAGCCAGC
CGAAATCGCTG
CCTAATCGCGG
GCTGATCCCGC
CCTAAGCTGCA
GATAATCTGCA
GTTAATCAATA
TGTAATCAGGC
GTTAAGACGCC

Cad Rajewsky_BMC_Bioinformatics_2002
A |   0  12   6   4   0   1   2   0   5   8   8   6   4   4
C |  12   3   1   6   0   1   1   0   0   3   1   0   9   9
G |   4   5   8   1   1   1   0   1   0   0  11  12   3   0
T |   5   1   6  10  20  18  18  20  16  10   1   3   5   8
CAGTTTTTTACGAT
CGGGTTTTACGACC
CCGTTTTTTAAGCC
GAACTGATTTGAAC
CAACTCTTTCGGGT
CGGATTTTACAACC
TAAAGTTTTTGACC
CGATTTTTTAAAAT
TGTTTTTTTTAGAA
TCTTTATTTTGGCA
GAATTTATTAGGTT
CACATTTTTTGATT
CTGTTTTTTAAGCC
CATCTTCTTTATCT
TATCTTTTTAAGTC
GATTTTTTATGGGA
CAGTTTTTTTTTTC
CGTCTTTGTAAGTT
TCGCTTTTATGGCC
GAAATTTTTAGGGA
CAGTTTTTATGTCT

Hb Rajewsky_BMC_Bioinformatics_2002
A |  17   0   0   0   0   1  11   7   3  11   5   8
C |  12   0   1   1   0   0   3   8   6  11   9  18
G |  14   4   0   0   0   0   5   8  25   7  10   4
T |   0  39  42  42  43  42  24  20   9  14  19  13
AGTTTTTTGTTT
ATTTTTGTGCCC
CTCTTTACGGTT
CTTCTTTGTTCC
ATTTTTATGGGT
CGTTTTTTGTTC
CTTTTTTCGCTG
GTTTTTTTCCCC
ATTTTTTAATTC
GTTTTTAAGATC
GTTTTTACGAGC
CTTTTTATGATC
ATTTTTTTGCTT
CTTTTTCTTTTC
ATTTTTTCAGAC
GTTTTTTCGCGA
GTTTTTTTTTTC
GTTTTTAAGAGA
ATTTTTTGTTGT
GTTTTTACTTTG
ATTTTTTGCATT
GTTTTTATGACT
ATTTTTTTGCGC
ATTTTTTTGGCC
ATTTTTTGTTTC
CGTTTTGCGTTT
GTTTTTTGGCAT
GTTTTTTGGGCA
CTTTTTAAGCTA
ATTTTTTTCCCA
GTTTTTTTTTTT
GTTTTTGTTAAG
CTTTTTCACTCC
CTTTTTGGCTTT
CTTTTTATGAAT
ATTTTATTGAGT
ATTTTTGTATGC
ATTTTTTATAAC
GTTTTTTTGCTA
CTTTTTCCGCGG
GGTTTTTGGGTA
ATTTTTTTGGCA
ATTTTTAACAGC

Kni Rajewsky_BMC_Bioinformatics_2002
A |   5  11  11   9  18  18  11   4   2  14  17  13  10   7  19
C |   0   1   3   0   5   2  14  13   3   0   0  12   0  11   1
G |   7   8  12  13   4   0   1   7   8   9  10   1  10   5   5
T |  15   7   1   5   0   7   1   3  14   4   0   1   7   4   2
TAGAAAACTAGATCA
AGAGCACCGGGCACA
TGGGAAATGGGAACG
TAGGAAAGTAGATCA
AAAAAAACTAGCGCA
GTGTAACTGAACTAA
GAGGATCGTAAAAAA
GGAGGTCGTAAAACC
TAAAAAACGGACGGA
GAGGATGGCAGAGCA
TTTGAACTGAACGGG
TTGACACCGAACTGA
TCATAAAGTAGATCT
TTCGACCCGGGATCG
TAAAAAACGGACGGA
TGAGAACCCGAAAGA
TGGAACAATAAAGTT
AAAAATCGCTACACA
TGCACTTCTAAAAAA
GTAGGAACTTAAGCG
GAGAAACCTAATAAA
TAGGCAAAAGGCTTA
AGATGTCCTTAGGAA
TGGGAACAAGACAAA
ATATCACGTGGCGTG
TTGTGAACTTACAAA
GACGATCATAAAGTA

Kr Rajewsky_BMC_Bioinformatics_2002
A |  10  19  17  12   0   4   3   0   0
C |   3   1   2   6   0   0   2   0   2
G |   7   0   0   1  20  16  15   2   0
T |   0   0   1   1   0   0   0  18  18
AAACGGATT
GACCGGGTT
GAAGGGATT
AACTGGGTT
AAACGGGTT
CAAAGAGTT
CCACGGATT
GATAGAGTT
GAAAGAGGT
CAACGGGTT
GAAAGGCTT
GAACGGGTC
GAAAGAGTT
AAAAGGCTT
AAAAGGGTT
AAAAGGGGC
AAAAGGGTT
AAAAGGGTT
AAAAGGGTT
AAAAGGGTT

Tll Rajewsky_BMC_Bioinformatics_2002
A |  12   1   1   5   2  11   1   0   0
C |   8   2   2   1   3   1  17   2   3
G |   0   2   1   0  15   5   0   1   2
T |   0  15  16  14   0   3   2  17  15
CTTTAACTT
ATTAAATTT
ATTTGTCTG
ATTACGCCC
CTCCGGCTT
ATTTGACTT
CTTAGGATT
AGTTGCCTT
ATTAGACTC
CTTTCACCC
CATTGTCTT
CTTTGGCGG
ATTAGTTTT
ATATGGCTT
ATGTCACTT
ATTTGACTT
AGCTGACTT
CCTTGACTT
ATTTGACTT
CCTTGACTT

TorRE Rajewsky_BMC_Bioinformatics_2002
A |   0   0   0   0   0   6   6   0   0   6   6
C |   0   1   5   0   5   0   0   0   0   0   0
G |   0   4   1   0   0   0   0   1   6   0   0
T |   6   1   0   6   1   0   0   5   0   0   0
TCCTCAAGGAA
TGCTCAATGAA
TGCTCAATGAA
TGCTCAATGAA
TGCTCAATGAA
TTGTTAATGAA

Ftz Papatsenko_Genome_Res_2002
A |   1   1   0  19  22   1   3   5   5   1
C |   2   7   0   1   0   0   0   1   7  11
G |   9   3   2   0   0   2   6  11   6   2
T |  10  11  20   2   0  19  13   5   4   8
TGTAATTGCT
CCTAATTGTG
GTTAATTGAC
TTTAATTGAC
GCTAATTGGC
TTTAATGGCC
TTGAATTGCC
TCGAATTGTC
GTTAAGTGCT
GTTAAGTGCC
ATTAATTCCT
TCTAATTAGC
TTTAATTTGT
CATAATTTTT
GGTAATATAG
GCTAATAAAA
GCTAATGAGC
GTTAATGATC
GGTAAAAGAT
TCTCATGTGT
TTTTATGACC
TTTTATGTGT

Prd_HD Papatsenko_Genome_Res_2002
A |   1   0   0   1   2   0   7   7   0   0   0   2   0   0   2
C |   2   1   1   1   1   1   0   0   0   0   0   3   3   1   0
G |   2   4   2   4   2   0   0   0   0   1   3   1   2   2   2
T |   2   2   4   1   2   6   0   0   7   6   4   1   2   4   3
GTGGCTAATTGCCCA
CGTCATAATTGCGGT
GGTGTTAATGGTTTG
ACTGTCAATTTCCGG
CGTTATAATTTATTT
TTGAGTAATTTGCTA
TGCGGTAATTTAGTT

Ttk Papatsenko_Genome_Res_2002
A |   3   0   0   1   4   7   0   0   7   0   3   2   2
C |   2   1   3   5   3   0   0   0   0   6   2   2   3
G |   1   3   3   1   0   0   7   7   0   0   2   0   0
T |   1   3   1   0   0   0   0   0   0   1   0   3   2
CTGCAAGGACATT
TTGCCAGGACCTC
AGCCAAGGACACA
ATCCAAGGACGAA
AGTCAAGGATGCC
GCGGCAGGACAAT
CGCACAGGACCTC

Dstat Yan_cell_1996
A |   0   0   0   2   4   3   0  30  30
C |   0   0  30  21  14   4   0   0   0
G |   0   0   0   4  11  20  30   0   0
T |  30  30   0   3   1   3   0   0   0

Eve_HD Hoey_MCB_1988
A |   1   1   6   4   0   0   6   6   3   0
C |   0   5   0   0   0   1   0   0   2   1
G |   0   0   0   0   0   0   0   0   0   0
T |   5   0   0   2   6   5   0   0   1   5
TAAATTAAAT
TCAATTAAAT
TCAATCAATT
ACATTTAACT
TCAATTAACC
TCATTTAAAT

Hairy Van_Doren_genes_dev_1994
A |  12  19   0  80   0   3   0   0  36   5
C |  16  15  96  12 100   1  83  12  41  61
G |  56  58   0   0   0  93   7  71  18  24
T |  16   8   4   8   0   3  10  17   5  10

Runt_selex Melnikova_J_virol_1993
A |   8   0   2   0   0   4   2
C |  36   0 151   0   0   5  35
G |   7 200   5 200 200   1   2
T | 149   0  42   0   0 190 161

Eve_t2
A |   0   0   2   2   0   6   0   0   6   0   0   4   4   3
C |   6   0   4   1   7   3   0  10   2   5   9   0   2   0
G |   0   6   2   0   2   0  10   0   2   4   0   6   0   2
T |   4   4   2   7   1   1   0   0   0   1   1   0   4   5
TGTCCCGCCTCGTT from eve_1
TGCTGAGCGGCGAT from eve_2 reverse complement
CGCTCAGCACCGAG from eve_3
CTCTCAGCACCGCA from eve_4
CGATTAGCACCGTT from eve_5
TTATCAGCGGCATT from Ubx_B
CGGTCAGCACTATG from Ubx_D reverse complement
CTTACCGCAGCAAA from eve_mas_hydei reverse complement
TGGTGTGCCCCGCT from eve_D
CTCACCGCAGCAAA from eve_P reverse complement

>eve_1 Hoey_MCB_1988
TTTGTCCCGCCTCGTTATC
>eve_2 Hoey_MCB_1988
GTTATCGCCGCTCAGCACC
>eve_3 Hoey_MCB_1988
GCCGCTCAGCACCGAGAGC
>eve_4 Hoey_MCB_1988
CACTCTCAGCACCGCACGA
>eve_5 Hoey_MCB_1988
CACGATTAGCACCGTTCCG
>Ubx_B Biggin_Cell_1989
ttgttttattatccacattatcagcggcattattgttattattggccc
>Ubx_D Biggin_Cell_1989
CTCGTAAGCGTTACGATTATTACTATGTTTATTGTTATTGCAATTATTATTATTATTTTTATGGTTTTAACGATTTGAACGATTATTAGCCATAGTGCTGACCGAA
>eve_mas_hydei Fujioka_Development_1996
ggagcaaccaaaatattatggtgttccctgctgttagcgcacagtcgatgcgaatttgctgcggtaagatgttgctgcttgttcgtca
>eve_D Jiang_Genes_Dev_1991
aaccaaaatattatggtgtgccccgctgtt
>eve_P Jiang_Genes_Dev_1991
tcgcacagtcagcgcgaatttgctgcggtgagtcgatgctgtt

Ftzf1
A |   0   0   9   9   0   0   5   0   6   1   2   2   3
C |   6   7   0   0   0   0   1   8   0   7   5   0   5
G |   1   2   0   0   9   9   0   0   3   0   0   6   1
T |   2   0   0   0   0   0   3   1   0   1   2   1   0
TCAAGGTCGCCGA from ftz_I
CCAAGGCCACCAA from ftz_II
CCAAGGTCACCGC from ftz_III
GCAAGGACATTTC from ftz_IV
CGAAGGACACTGC from en_nhr1 reverse compliment
CGAAGGTCACCGC from en_nhr2 reverse compliment
CCAAGGACACAGG from ftz_prox1
TCAAGGATGCCGA from ftz_prox2 reverse compliment
CCAAGGACGAAAC from ftz_prox3

>ftz_I Ueda_genes_dev_1990
gcagcaccgtctcaaggtcgccgagtaggagaa
>ftz_II Ueda_genes_dev_1990
caccccgccgcccaaggccaccaagcgcaaggc
>ftz_III Ueda_genes_dev_1990
cgccgtaaccaccaaggtcaccgccagccccgc
>ftz_IV Ueda_genes_dev_1990
tctccgtgcctgcaaggacatttcgccggaggg
>en_nhr1 Florence_dev_1997
CTAATTGTGGCAGTGTCCTTCGGATTTATGACA
>en_nhr2 Florence_dev_1997
TGTGCGTGAGCGGTGACCTTCGACCTGAGGATC
>ftz_prox1 Han_MCB_1993 Yu_nature_1997
tcgaacagaagccaaggacacaggcgacgcgtg
>ftz_prox2 Han_MCB_1993 Yu_nature_1997
agcgtttcggcatccttgactttgattggtgccga
>ftz_prox3 Han_MCB_1993 Yu_nature_1997
tccaaggacgaaacgctatatccacc

Gt
A |   1   3   0   0   6   0   0   1   5   4   2   6
C |   0   0   0   0   0   6   0   1   1   1   1   0
G |   0   0   0   3   0   0   4   0   0   0   1   0
T |   5   3   6   3   0   0   2   4   0   1   2   0
TATGACGCAAGA Kr CD1 Capovilla_dev_1992
TTTTACGTAACA Kr CD2 Capovilla_dev_1992
ATTGACTAATAA eve-1430 Capovilla_dev_1992
TATGACTTCCTA eve-1100 Capovilla_dev_1992
TTTTACGTAATA iab-2_1.7 Shimell_dev_bio_2000
TATTACGTAAAA iab-2_1.7 Shimell_dev_bio_2000
