# Supplementary material for: Transcriptional Control in the Segmentation Gene Network of Drosophila
Source: PLoS Biol. 2004 Aug 31;2(9):e271. doi: 10.1371/journal.pbio.0020271 (PMC514885; doi:10.1371/journal.pbio.0020271)
Supplement: Dataset S3 — (80 KB TXT). [file pbio.0020271.sd003.txt]

>Dfd_autoregulatory Regulski_Genes_Dev_1991
CTAGAGAGGAGCGGTCCGAAAGTCGCGTCGTGAACATATGCAGTCAATTA
AATAAACATTTATTAACCGAGCCACTGCACAAAAGCTGTTAACAAAGCCA
TTTGGCCATTTCAGAAAATGAAAACGTTCTCAAAAGGTGTTCGTGAGTTA
GTTGTGGAAGGGGGGTGTCGAGGGGCCAGCAACTGCGACCGAGAGTGTCT
CTGTGTCTCTGGACCTGAAAAAACGGTAATTGATGGTCTTGGCCAGGACG
GCGAGTGCAGTTGTTGCTTTCGACCAGCATGGAGCCCACATGCATTTGCA
GTCGCCCTCTCTCTTTCTGGGCGTATCGTCCCACTCCTGACTGGATTTCA
CGCATGGAACTCGGTCGGCGTCCCGTCTGGCTTGCTTTACACTATGAGAA
AAGTTTATAATATCCGGTTAAAAAGTGTATATAAAGAACTCAGATGCACA
ACGATAAGCAAATTATATTGCTAAAAAAAATATATATAAAACAAAATGTA
TTCATATAACATTTAGTATAGATATCGCTAATTAATCTTAACTATTAGAA
AATTTCTTTTTATTTCCCTTTTTCAATATGTCTCCAATGAGGACTCTTCA
TTCAATCTTATTCTTCAAGTGTGGATTCGGTTTTTTCGGCGAGTCCCAGG
TTCCAATCCCTCCCGGGCCATATACATAGTAAATTCGAATTGAATTTTGG
CGGCGCGTTCATTAATCATTATTTCAATCATGAAACAAATGTGCTCGCTT
GGTGCTGATGCTTGTTGTTGTTGTTCCCATTGCGTTGTATCTTGTGAAAT
TTTGTTGGTGTTCTGCCAGCCCCGCATCCATAATCCCAATCCCAACCACC
ATCCGAAATCCCCATCCCCATCCCCAGCTCCTCCTTTTCGTTGGCCATCT
TCGATGCGCTTCAAAGATTGATAATCTCTGGGATATCTTTAAATTTAATT
AGTCACATTCATAACAGACCGCCAGGCAGCGAGCCGTACCAAATTACATG
TTACAGCAAACTGAGCCTCGCTTTTAGCCATGTTTATGCTCCTCCCCTTT
TCCATCAGATTTTACTAGATGCTCCCGTCCCGCGGCTTGATATGTGTGAG
AAACTGAATTCTCCGGTCTATGGTCTCCGGTTTCTTCTCCGGAGCTGCCG
TTCGATATTTCCCTGGCCCTTTAATGAAAAATCGCCGTTGTTACTAATTA
TGATTGACACAGACGTAATTGGAAATTTGAGCAAAGCTTGTCGACCCTAC
CGCTTCCATCTGAGCCACTTCTGGCATTTCGGCTTCGACTTCGGCAGTCT
TCAAAAAGTTTCACTAAATTAAATGTTTTTAGCTCAAACTATTCGAAAAG
AAAAACTTTCTTTGATGGATAAGCGCAAGTTTTGAAACTCGTAGTGTAAG
ATATAACTTATCGAATTTTCTAGGTCTTTTAACTTTTAACTGAAATTTAT
TTGAAATAAATATATTGTAGATTAATAACGCAACGAAAAATAATCTTAAT
GTCTAGTATACTAGTATACTAGTATACTAGACATTAATATATTTAACTTA
AGCTAAACAAAGCTGAATTATTGTAAGGGCTTGACAAAAAGTATATACAT
ACCATATATACTTTAAGAACACTAAGTGTTCCATTTGTTCTATCGTTAAG
CATGTTTGTCCGCTAAGTATTTATAAATTTCTCATTGCAAAAATATGATA
GATAACATTTTTTACAACTTACCAAATGATTTAATCAAATTAATTTTCTC
AATCAATCCTATCATTAGATGATTTTTATTTTCGTTTTGTTGAAATTTTA
TTACAGTCATTCACAAAATTATGGATAATTGCGGCGAGCTTATATAAGAT
GAGGTTCTTGAAAACAATTATCCATTTATTGTTGCTAATTTGATGACTTA
ATTACGGCATTCGGAATGACAAATTTCTAGTGATATGTTAATACTTTAGT
GGCACCTTTAAGTTATTCGATCTAAAGGGCATCTTCCCAGAGATCTTCTC
ACTTTCTTGCGAGAACTCGAAGACATGGTTTTGCTACAAAAATGCGTAAA
CAGCCAACATCATTAAGCTTAATTTTGAGGAGATTTCTTAAGTTTTTGGA
GCTAATGCGTGGCAATTAGGGGCTCATTTTTTCCAACCGACTGGCGGCAA
AAAGCGATCGATGGTTCGCTTTTAGCCCGAAGCTTTTAAATGGTCTACAT
GCAACATATATCGCCGCGATATTCCGAGTCCCCATCGGAGGCTTCATTAT
GGTGAGTTGTGCAGCGAAATTAAATCAATCAGAGATAATCTGTCATGGTA
ATGGGTGCCTGTCCAGTTCCAGTATCAGCTTTTTTGTTTAGGCCCCAAAG
CGATCGACTTCGACTCATTTAAGTGATTCGTGTAATTATTTTAAGCAGCC
GCAGTGTAAATTTCGTTAAACATTCATCTCCGCTTAGACTTGGAGTTCAT
CTAGGCCCGATTTGGGCATAATATGACAGGTAAACAGTTGGAACCGGTGA
TAAATAGTCTAAGATATTTTGAACCACATTTAATTGTTTCGGGTCTCTGG
GAAGGAGGGAAGGTGACTGCAAAACTTTCGATTGGTATTGTAAATATGAC
TTTAATGACTATAAAAGTCAAAACTGGCTTTAATTCTGAGAGACACACAC
TCTAGAG
>Kr_AD2 Hoch_EMBOJ_1990
GTCGACCTTCTTTCTTACTTTCTGCACTCCTTAAGCCGATGTTTTGTTTA
CTTCCTGTTTACTCGTACAGCGCACGCTTGAAATTCAACCCCGTCCGTGA
CATCTCTTTTCATGAATTTTGGCTCTTTTGCTCTCGCTGTTTCATTTTCG
CCCTGTTCTCCATTGGCGTTCATCCCCCTTAGACACATTAGTTATTTTCT
ATAGCTCAAATGTAAAAAGGGGAAATGACAAAGGCACATCTGAGTGAGTT
TTTGTTGTGCGTCCCTTACTAACTCTAAAAACTTCTACGTGATCTTTATG
TGGTGTAATATTCCTGCAAGTGCAGTTTTTATGAAGGCTCTAAAAAACAC
AAGCGGAAGTGGTCATAAGCATTAAAAAATGTCCTTTAACGGTCAACACA
TAGTTCTGATTTTTTATGTTTTATTACTGACTAGAAACGTAAAGGTCATA
AAACCCTCTACTCAGCGAAGATAATTCGCATCGACAACCTATGTTAAAAA
ACCACATCGTCCATATTTGACTCTAACTGACTATATATCTTTTGCATTGA
AAGGAACCTCTAGCTGTCTCATTCGCACCAATTTGCATATGAAAAATTAG
CACTTTTAGGTATAAAAAGGAATCGATGAAATCAACTCACTCAACTCAGC
GAAGTACCCAGTTTTTACTTTACCTGCTCAGGCTTGGGGATCGTTTTTCG
CTTTCGCCGTGATGATTTCCCTTCCTGTCTGCACCCTTATTTGCGTGCGT
GTGAGCGGGAGAGCCAATTGAGTCCCGGCGTGTGTGCGTACGAGGGTGAG
TGAGAATCTTTCGCCGAGACAGAGCGTACTTATAGTTAGCTCACGCAGCG
AATTTGTATCAGTCGTGATTTGGCTCTGTCAGCGAAAGGAACAACCATTT
GTTGTGCCACACACAACCGCGAGTAATATAATCGAATCAAATTTCAACTA
CCTCATTTTGCTAAATCGGTAAACTTTTATAAAAGACAATTTTTGTGAAA
TCTCTCTACCTCAAAGTACAAAAGTGTGTACAAAAATTATTCATATCCCT
GAAAGTGCACAAATTGCTCAAATGAAATTTTGTTGTCTAAAAAACTGAAG
CTCCAAAACCACGAAGGCGAATATTATAGGTGTTTTCTGTGTGCGGGAAA
ACATTGCGCGAGCACAAAATTAGGAGCACAAGAAGAATTTGTTGATGTCC
ATATCAATGCTTCAAGACGCACAAACGCGAA
>Kr_CD1 Hoch_EMBOJ_1990
GGATCCTAAGTTAACTATAATCCAGGCTTAATCACTGGATCAATAACTAA
GTAGCATTTTCCGGGATGGAAATATGAAGTTACCTGCATATGCCTACCGA
TCCTGAAAACTGCTTTAACTTAATCGACATGCATGATCATAAAAAGCAAT
TTGCTACAATTTATATTTTTTTGCTTTTCCTTCTTTTAAGCATCTGGGAT
CTGGATCAGAAAAGAAAAAGTGTAACGCCTACCTTCAGAAACGGATTAAA
TTTTTTCAGACAAATAATCCAGCCTTAAGCATGGTGATTAAGCTTGATCC
CCTACCAAGGGGCGTAATATTGACGGATTTTCCTTAAATCCCTCTGTTAA
TCTCCGGCTTAGAGCGCGACGCGTTTTTTCGCGACTCCGCCTGCATTGTT
TTTTTTTTCAGTTTCTTCAATTCGCAAGAAGGCAGGCCTATGGACCGAAT
GAGGATCATAATTATGGAATTCCTAAATAAACTAAGAAGGGCAGTCGGCA
TAGTATTGATCTACCTGTAAGCGTGGGTTCTATCTTTGCCCCTCGCATTC
GAGACTCTCTAGTCACAGGTAGACCAGCCTTGAGTTCGTCGGCAATTAAG
AAGTCAAATTTCTCTTAAAAACAACAAAAAATGTCAAAGTAAAAACAATG
CAAAAAATATGTGTAACTGAACTAAATCCGGCTTAGGATTCTTGCGTCAT
AAACATGACTAGGGAGCCATTAAAATTTGATAATTTGCATGTCACTTGTG
CACCGTAAACGAAGCCAACACATCGGCTGAAACCCAGCGTCATTTATGCT
ATGCTATCTCACTCTTTTGCATAATTTTTTTAAATTATTGACTTGTCTTT
TTTACGAATGCAAAGGAAGTACTTGTGTACTTCCGTTTTTCAAAGTCCGA
TTTTATTATCTACCTGCAATTTATAATGACAACCAAGTTTTTAACATTCC
AAAACGTGGTTTTTTGAGTTCAATAAGCTTCATTTTTTAAAGGCTCTTTT
CGAACCACATTAACATTTGCGGTTACGTTTTTGTAGAAATTTTCCATAGC
TGCATAAAGGTACAAGTTTCATTTATTTGATGGGAAAATGAATTAGAGAC
CAGCACGATCTTTAACAGAAACAAAAAGGCGTGGATATTGTTATATGTAC
AAAAACAAC
>Kr_CD2_AD1 Hoch_EMBOJ_1990
CCATGGGTAACTCAATAAAATGTTTGTGATTTATATATGTAAACATCAAG
TATATAGAAAACTGAGGTCGGGTATACTTTTTGAGTTCGTTCGAAAGGGG
TTTTCCATTGCACTCAATATTATATTCAAATAGATCTTAGACGTTCCATA
ACAGCTTAAGGTGCGCGGATTAGGACTGACGATTACCGACTGGGTAAAGA
CAAGACAGAATTCAATCCTGTTCTTGATACTTTGTCAATGGATTTATACT
AAATCATAGGCTCATAATACCTTCTTACGTTTTGCTTAATCTTCGCGTAC
ATGTGGTAACCGCTATTAACGTTACTATAGTTACTATACACTGACCATAA
ATAAAAAAAACCAAACCCTCAAAAATTAGAACAGAAACCCAATCGAGTGT
TACAAATTTGTTAAAAATTGTGGGCACACTTATGGGTTGGCAAACAATTA
AAAAACCCTATCTGCACCCCTACGGATGCTTCATATTACAACCGTTGCAC
CCCGTTTTTTGGTCTTTACTTTTAACTTTTTTCCGCTTTTCCCCCTTTTT
TTATTGAACCATTTCCCCTTTGATGACAACCCTCGTTTTCACTTCATATA
TTTGCTCAATAATTGATATATTCTTGCGAAAAATAATATAGTTTAAAATG
TTTTAGCTTAGCGCGTGGTTTCTTTGAAAATAAAGCTTAGCGCGATTAGA
ATATGAGTTTGACCCAGCTTTACAAACTACTCATTAATATTAAAGAATAA
TAACTAACTAAACTAATTTTGTTGACCCAGGTAAGTTCCCATATTTCGGA
CCTTATCAGCGGCCTCGACCATACGCACTTTACACGCACTTCTGCCCCAT
TCACTCGGAAATCTTTAGTTCGCTTTGCCAATCAAAATCTAGTCTATTTT
TCTTTTACTCGCTTTGATACTATTCTAGTTTAGTGATTGCCGACAAAGTC
ATTAACGATAAGGCCCGGATCTTATTAAAATCTGTTGAGCTTAAGTGGAT
CTTTCAATATCAAGCCTCTGCTTATCACGCAAACAACCAAAAAAAATTTC
TGACTAATCGCCGAAACATAGGAATCGTATGAAGATTTTCTAAAACCGGT
CAGCTCAGCCCGAAATTTAAGAATTTCTTATCAATAGGGTCAGTTTTAAG
CGCTTTGCTTGCATATTATTTAATGCCTTCTGCGAATTTTGTTTTGGTGA
AAAACTTTCTATGAAGTCGAACATTCGATGACAAAACCATTATAATTTTA
CGTAACATTATGCAGAGCAAGGATATTTGTGTGCCTTTCTGCTTTTGTTT
GGTTTCACTTTCTTAAAATCCACGGTAGTTCAAATTTACCACCCGGTGAG
CTCTGAGCGTCCTTGGCCTACCTACAAAACCAAAAATACCGATTTTCAAC
ATAAATTTAACATAGCATGTCCTTGCCATAAAAATCTACATAAAACCATT
TAAAAGTCAATCCGCAAAAGTCACAGAAAACGTCTATACAAGCAAGAAAA
TTTCAACGATGCAGCTCTCTTACAATTTTTTATTATATTTCCTTTCTACC
TGAATCCGTTTTTTACTAGTTCCTTTTTACGATTTCTTTTTTAGACGTGT
GCCAATAATTAGTTGTCCATTAAACTGAACTTCCACGTCTTTGAGACTTT
GCTCAACAGGCTACAAGGAAGACAAAAAACTCACTCAGTATAGCTGGTAA
AAAACCG
>abd-A_iab-2_1.7 Shimell_Dev_Bio_2000
TCGACACATGATTTGTGCTGGGGTATGGGGGTTTGGAGGTTGGGGGCGTA
CATTTCTGAGCTGCACTGCGAATGTCTGACTGCAAATTACGGGAAAAACA
AACAGATTGTTTTAACAGAGAGAGAGAGAGAAGGGAGTGATCTGATGCTA
GAGCTGACGTCAGCAGCCGGCGCCCCAGGACGTCAACACCCCGGGGTCCA
TTGCGGACCTGATTCAACTGCGGATTGGCATCGCACGCAGTGCGTGAAAG
GGTGAAGCTACCAATACCGACACCGACTCGCCCAGCGGCAGGTCTCGCCC
TGGTGGCCAGCAGCCAGCGCTTTTCCCCGATTTTCCCCGCATTCCTTTCT
CTACTTTCTTGTCTAGTTTTTTGTTTCTTATTTTTAGCAATTTTCCATGC
TACCTGTGCGAATTTTTTGCGCGACGGTGTGCGGAGATGCGCTCGGAATG
GCACAGGCTCCGTGTTTATGTTACGGAAATCAAAAATTCGCTATCTACAA
ATTGCTGTCCCAGTCCCAGCCTAACAGCCTCTCACTTATACCCGCTTGCC
GTTTTATGGCTTTCATGTCTCTTCTTTTTTGCACTGCTGCCTTTGTGCCG
AGTTTTCTGGCAAAAGGTTTTCATGTCAACGGCAATTTTTTATGGTTTGC
AAGTTGCGACTTTCCAACGGTAACTGTTCAAGCAGACAAAATAAAAAAGG
GACAATTTTTACGTAATATTATGAAAGGTGCAGAATTGTATATGTTGCTC
GGCTGCAGTTGTAAATCATTGTGATTTTTTCTAGTTTCCGCTGCATTTTT
TATGAGACTGAACAGTTGGCAAAATATTTACGGGCGAATAAGGCCGTGAC
ATTTGAATTTACCTCAACCGATAAGAAGTATTGGTGATTCACTGGTGGAA
AATACAAAAAACCCCAGCTCCTGTTTTTCGGATGAACGGAACAGTGATGT
TAAGAAAAAAATTTATATGTATGGACGCCGAATGGTCCCAAATGTCTTAA
AATGGAAAAGAATCGTTTTATTTAATTTCATTATCCGATAATTAAATTCA
AATTAATCTTTTAAATTAATTTCTTGTTAAACAAACACTATACTTTGCTT
TTAATTTAAGGAGAGCAGCAATAAAATGCGAAAAACATTGTTACTGGAGT
GAACAGGAAACAGTGTAAAGGGAAGGGGGCAATAGCAATTTCAATTCTAA
TCAACCCCCCTTTCCCGTTTTCCCCCTGCTATCCTGTGGCCAGGAATACC
AAACTAATCTAAATTATTTACACGCTACAATGAGCAGCTACAATTCGTCC
CATAAATCACGACTCCCAGGACACACGCGCCCCTAAACAAGATTTACGAC
CCCCGCAATGGCCGCCAATGGCTAAGCGCAGGTGCGAGCGAGATGGCTGC
TGGCTCGCAGGACGGAGTGATGGAATCCAACATGGCTGCCGCAGTGTCTG
CCTTCGCACAGGTAGACACACACACACACATTGTCATAGAGAGAGGGAAA
GAGCAAAACGTCGGCATGGCAACGCCTGAGTTTTTTCTTAGTGTGAGTGG
TGAGTCGGCGCAGCCAAACCGGAATTGCGAAGAGAGCACTCACACGTGGA
TGTGAATGTGGATCTGAGCGAAAAGGAGAGCGCTCACTTTGAGTCACGGC
CCAACTTTGTTATTGATTTTCCAATGCCAACTGCAGTTCCACTCATATCG
AAAACTATTCGGAAAGCCTTAAATCCGCTTGGGAAAAGTCTAGAG
>btd_head Wimmer_MOD_1995
TCACCATCTGTTGCATCTCGTGGATAATGCCAGCAAAAATCCAGCAAAAA
CGATACATATATGGGATATGCAACGGATGGTCAATGACAATTGATTTCAC
TACATTTGAATTTGCAATTCGTGTATTCGAAATCAAACTATTTGTAAGAC
TAAAGGTTAGATCCCAGAAAACAAAAGCCAGTTCAACTTCTGCCAAAATC
TACGATTGTGCAGAAGTCATAGATAGTTAGCGATAGGGTTCAGGGATTCA
GATACAAGCAAAGATATACAAAGTCAATTGGCGAAAAAACCCCGAAGATT
AATCTAATCTGCGACGAAGAACGGACCGAAGACGCTAGAAAGGCCAAAAT
ATTTGCAGACAGTGAAAGGATTTAGATGCGAAAATCCCCATAAATCCAAT
TAACACAAATCTGCATAACGGGTTAAGGTTTAGGCTAAAGGATTACGAGG
CTCATGCCGTGCAACCAGCAAATTTCAATTGAATACTTCTCGATCGCACT
ACCTGGCCAACGCCGATTTGCATATATGTAGATATATATATATATGTACA
TATATTCATATATCTGACATTCTCGCTTTCGGATTACCGCAGACGATCCC
TTGACTTTTCCTGCTAAGCGATCGTAAAACGTGGATTATGCATTTATGGC
ACCCCGCGGCAGCGTCGAAACCACCCAGCCACCCACTCAACCACCGGCCA
ACCGAAAGCCTAACCCACAGGACCTTTGGTCAGAGGGTGCGGTTTAATCT
GAGACCACCAAAAACCGATGGGATGGCCATATAGCTGCACTGCGAGAAAG
TAGCAGTGATAATCAAATGATGATGATGATGATCATAAATAATGATAATC
AAATAGAAAGAGCAACTCTTTTATTCAAAATATATATAATTCAACTATTT
ATTAACATTATTAAAAGCACATCTATTACGTTTCAATTAAAAATTTTATA
ATTATGTTTGATGATTTCGAATAGATTACATTAAAAACAATGCTAATACA
AATTAAGTAAAAAAATTAATAGAAACCAAAATCCACTCTGGTTTCTCTCA
GTGCAGCGAAGAGATGTCGCATTAATCCGCCAAAGGACCGCGATCAGGAT
CAAGAATCAATAATTACGATTCAGGCGTAACCGAGTCGGGGGCTAGGTAG
CAAAACAAAACGGGGTAATCCTGACTCCCAGCCCTTCTTCGTCCGCCCTT
CGGGATTAGTGGCGATCCAGCGAGAAATCCCGCAGATGAGAAGCTTTGAT
GCGACGAAGTCAAAACTTTTCCAGCTTAAGCCCAGCTTAGTTGCTACTCC
ACAATCTACCTGACATCGCTGATCTGCAGATTCGCTGATCCCACGCCTTG
TTTGGTGGGCTCGTCGCGGCTAATCAATTGATTATCGCCACGGATCGGTT
GAGAATGGATCAAGTTGGTTGAGATCTCTTAGCTGGAGTCACTTCCTCAA
AATAGATTAGTCAACAATTTTCACAATATTTTGAGAGATTTGCAAACATC
CAGGCGACACTCAGTTCACTGCTTCCGATTTATTGGAATGTGCATATATC
ATTAAAAAGCGGTAAAATCTTATAATTGGTAACATTTTAATTGAATTTCT
TAGTTATATATCCAGGCATATATTGGGCTCCATTACTTTACATCAAAACC
TTATGTGGCCCATAAAAACTGCCGACTTTTCTTCCATTGCGATTTTCCCA
ACTTGACATGACCTAGTGGTGCAAAAAAAGTGGGCGTGACGTTGCGTGGG
CGTCGAATAGATATGGGTATAGTGGGAACTTTCCTTGCTGTTGCTGTCGA
>ems_dfd-abdb Jones_Genes_Dev_1993
AATTCGAGCTCGGAATCTACTTAGCTCGGGAGAAATTAACGATAAAGATG
ATAATGTGTCTTGGTAGAATTTTTATGGGTATTTAGACCATAGAAAATAT
ATATTAATCAGTTTAGATATTTACAATGCACTATCATCATACATATAGTT
CTAGGTGTGTATACTATCTTGGGAACATACACGTTGGTAAATAGTTTGTT
GCATTTTCTCCACTATCTATAACAACTAAATCTCAAGACCTCACTGTACA
AAGGTCCTTGTATCGTTTTGATCTAATCGTACCATGTCGCCTGCTCATAA
ATCCCGCTCGACCATCCGGATCTGGGCAAAACGATAATGACACACGAACA
AAAGTGCCTGTCAGCCAAAATATTACCAAAACGAAAGTGTCAACCAGCCA
GGTCAAAGGAGGAGGGCCATCACGAGCAGGGGAGTGGGGGGTACGTGGGG
CAGCGCCGGTAAAAAGTCATAAACATTACGTTGATTTTATTTCGGCAACT
ACCATATTTTTTATGCCCGCAAAAGGATTGTCTGGTTGTCCTTCTGCTGG
CCATGCTCGAATGCCCGTTACGGAAAGTGTCATAAAAATGCCTCGAATTT
GGAATGGTTTTCCACTATTTTCCACTGTTTTGCACACACGTACTAAGCGG
AGGCGATACAGTGTGAGAAATAAGTGTAAGTACAATCACAGTACATAAAT
CAAAAGAGTTCTTTTGTTTATACGAATATAAAATATAAAACTGTTCTAAT
TTTAACCAAGTATTCTTGAAATATTCTCTTAATGCCTATTGCATTTTTCC
CAGTGCATAGTTTTGGGGCTGCGGGAATTTCAAGGAGAAATCAGACATTT
TTATGACATTTCCCTGACTACTGTTTATTCGCTTTCTCCACGCCGCCCGC
CCTTTCTTATTTTTCTCGAGCACTTTTCCGACATTTTAAACATTTCTTTT
TCGCCGCTGGCACTTGGCCCTTGTCAGATTTTCCCTGCGCTGCATCGTGT
CGTTTGTGTATTTTTTATGATTGTCAAGGATTAGATATAAATGTTTTATG
ATCTTGGCCCGCTACCGCGGTGCTGGACCAGAAATTGTGTTTTAATATGA
TTTTACGGCTTTGTGGTAACTCGAAATACGTCCAGCTTGATTGGCTCCGA
TATGTCGTGCCTGAAATTCCAAATGATCCGATCCTTCGGTCTGATGCACC
CTTTTCTGGGCTATTCTCTCCAAATGGGATTTGGGCTCCTCTGG
>ems_dfd-wt Jones_Genes_Dev_1993
TCGAGGTGTGCTAATGATCTAAAAGCCAAATTTATGATTATTGAACCACA
AATTTATGCGAAAACTGTGGCGGTATATAAGCGCAGTTTTCATTATCGCC
AAATCGGCTATCAGCTAACTGAAATCGGCTATCGAATGTGGCCTAATGAA
TATGCAGTGGCTAATTGCAATGGGCAAACTGCAAACTAGATTGGTCCGGC
TGATATGGCTAATTAACGGACATAACGAGTCTAATTACTAGCTGTTAACA
GCACTAAATTGTGGCACTCTGTCAAAGGTCCCCCCCCTTCAGTATTGAAA
TCAGGGGGGGTTTTTGGGGGAACCTATCTATTGCAAACACAA
>ems_head Hartmann_MoD_2001
AGGATTCGGACCCGGAGCCACCCTGGTTTTTGGGAAATCTTGCACCTTTG
CAGCACTCCCTGTCCCTGTACGTACACTTCATTATTTGCCACTTTGTATT
TAAATCCGTTTTGATCCTCTTGTATGTTTGTGGCTTAACTTTTGCCTCTT
TCCGCTTCTGCAGCGACGCGAAGAATAGAAAACTGGAAAATCTCTGGAGG
AACACCCGCACGTAGCGGGGTTTCGGGACTCGGACCTCTTCTGACTTTTG
TAACAAGATCAACATGTGAGATCGGCAATCTGGCCAACCAACCAGTGGCT
GAAA
>en_intron Florence_Development_1997
GGGCCATCAACGCCTCGCTTATGGGCTGCCATCGATTGCATCGACACCAA
ATTAAAAAACCATTGCCGACCATAAAAAAGCACTTAACTCGTCAATTAAC
ACACGATCTAAGAAGAGCTGCAAGGAAAATCTCCGCTTGTCAATGGAAAA
CTCTTCTCCTTTCGAAGGGGCTTCCCCCGCCATCATATCTCCCCCGCACC
TACTTTTCCCCTGTCAATCGTCAGCGCGTTTTAGGGTCTCGGCTTCTGCG
TGGCGTGTGTGCGTGAGCGGTGACCTTCGACCTGAGGATCTAACAGTTCC
GATAGACAAGCGCTGGCTCTGCGCTACATGTTGTCACATAAAGTGTCGCT
CTTCAAAAGCAGCGCAGCACTGCGTGAGGCCCAAAATCGGATTCGGATTC
GGATACGAAATGGGAATGGGAATGGGCATGGTTATAGAAATGGGAGTCAG
ATTCGGGCTCATTGCCATTGTCCGCGTGTCGCCTAATTGTGGCAGTGTCC
TTCGGATTTATGACACAAAACAGAGCTGCTTGAAAGGCTGCCGCCAACAT
AACGCTCCCCAAGGGTGGTCCCCATGTAACCATATACCATTTACCATTTT
CACATCTTTTTTTTTTTAACGAACCTTTGGGACTTCCTTGTTTTGACAAC
ACTGAAGATGGTGCCCGACGAACCCTCTTTCTGACCCACTTAAACGCTAG
GTAATCGCATAGATACTAAC
>eve_stripe4_6 Fujioka_Development_1999
GGATCCCTGGGCTCTGGGCTCTGGACTATCCGCCGACCCTCCATATCCAT
GATTTACAATTCTCGTTTTTTTCGCGTTATTTTTTTAGGGGCTTTAATGA
CCGTCGTAAAGCCGCAGGAGGACCAGGACCAGGACTCTGCTCACATTTCG
CGCACTGATTCTAAAAAATGAAATCATTTTTTCTTGAATTTCACGGCGCG
CCTCGAGCAGGACTCTTTGTTCTCGGCCAGGCAATTGTCCTTTTTTGCGC
TCAGCTCTCAGTTTTTTCGTCCAGCGGGCATTACCTACACGGCGTTTTAT
GGCGGAGATGATATTCGCCTGGGATCGGTTCCGTTTTTTAGGCCATAAAA
ATTAGGCGGCATAAAAAAACTGCATTGGAATTCTAGTTCTAGTTTCAAGT
TTTTAGGTTTCCAGGTTTCTGCCAGCCCGCCTAGATTCGCATTTCGCGGA
ATTCGGAAGCGGAACAGAATGCCAGAATGGTCAGAATCCTGGCTGACCTT
GCCTTTTGGCCAGGGGCCGTAAAAAAATTGACTCGCTGCGGTGCGCGGAA
TATTTTTTAAATCTGACTTTCCAACAATCTCTGATCTGGGTTCGAATCGT
AA
>eve_stripe5 Fujioka_Development_1999
GGGCGGGTGCATCAAATCCTTTCGGCATACCTGTCCTGCACAAATGCTGA
ATTCCGCATCCCATGGATACCCAGATATTCAGATATCCCAAGGCCGCAAA
GTCAACAAGTCGGCAGCAAATTTCCCTTTGTCCGGCGATGTGTTTTTTTT
TTAGCCATAACTCGCTGCATTGTTTGGGCCAAGTTTTTCTTCTGCCAAAT
TGCGGAGATGATGCGGGGATTATGCGCTGATTGCGTGCAATTATGGACAT
CCTGCGAGGCCCCGAGGAACTTCCTGCTAAATCCTTTCATCCGCCTACAG
AACCCCTTTGTGTCCCGTTCGCCGGGAGTCCTTGACGGGTCCTTCGACTA
TTCGCTTACAGCAGCTTGCGTAAAATTTCATAACCCTACGAGCGGCTCTT
CCGCGGAATCCCTGGCATTATCCTTTTTACCTCTTGCCAATCCGTTGGCT
AAAAAACGGCTTCGACTTCCGCGTAACTGCTGGACAACAAAGACAAAAAA
CGGCGAAAGGACGGCGATTTCCAGGTAGCATTGCGAATTCCGTCAAACTA
AAGGACCGGTTATATAACGGGTTTATATGGCCAGAATCTCTGCATCTCCA
CGACCGCCAGAAGCTGCGTAAAACTGCAGGCTCTGTTTTGATTTCTGCAA
CTTCAGTTAATTGCCCGGGATGGCCAGCAATTGCCGGCAATTATAAAACA
GCGCAGATGTGACTCAGCTTCCATATCTAACTCTATATCTCATGCCGAAA
ATCTAGGGTGGGGAGCGGAGGGGCGGGGTGCGTGGGTGACTTGCCTGCCA
>eve_mas Fujioka_Development_1996
GAGCAACCAAAATATTATGGTGTGCCCCGCTGTTCTCGCACAGTCAGCGC
GAATTTGCTGCGGTGAGTCGATGCTGTTTCGCAGGACCTTCTTCCATT
>eve_stripe1 Fujioka_Development_1999
GGCCTAATCACTTCCCTGAAATGCATAATTGTGCCGCGGCTTTTGATACG
CTCCTGGCGGAGAGGGAGATGAGGAAAGGATGCACGGGAACCGCAGCCAA
GTGGCAGTCGAGATTGGCAAATCCGCCAGCGGACAATGCCCAGAGAATGG
GCAACAAGTAGCGGCGAATTAGCAATCCTATCATGCTTTTATGGCCGGCC
AACTCTTGCCCGCGCATCTCAGTTCATCCGAAGCGGGACCAGGTCCAGGT
TCAAGTCGAGGTCCAGTACCCCTGCTATCCCGTCAACCCCTTTAGGGCGA
TAATCCTTCTAAATGTTTGCATTAATTTCGAGGCGTGGACGGATTAGGGC
GTGCTGGCTGGGCGGAACCCGCAGCAGAAACCGCCGAGGACACTGCACCG
ACTGACCTGCAGCCTACAGATCTCTGATCTTCGATCTCTAATCCTTTCGC
ATTTGCAACTGACTTCTGCACTGGGTCCGCCCCTAATCCTTCCGCCGAGA
AGGCGGCAGAGTCGCGAGGTACTGGCCCGGGGTAATGGGATTATCTGCGA
TTACCCCAGATGATCCGCAGAAAGTCAATCTGGTTCAGGGGCTAATTGTC
AGCGAAGTCAACTAAATCCAATCCTTTCGCGCCCCCTTCTGTTTATTTGT
TTGTTTTCGTTTGTTTTGAGAATTTCTGGCAATTAAGTTGCCCGTTTTGA
TGCGCGGGGGCGGGTGCATCAAATCCTTTCGGCATACCTGTCCTGCACAA
ATGCTGAATTCCGCATCCCATGGATACCCAGATATTCAGATATCCCAAGG
C
>eve_stripe3_7 hox_pro
GGATCCTCGAAATCGAGAGCGACCTCGCTGCATTAGAAAACTAGATCAGT
TTTTTGTTTTGGCCGACCGATTTTTGTGCCCGGTGCTCTCTTTACGGTTT
ATGGCCGCGTTCCCATTTCCCAGCTTCTTTGTTCCGGGCTCAGAAATCTG
TATGGAATTATGGTATATGCAGATTTTTATGGGTCCCGGCGATCCGGTTC
GCGGAACGGGAGTGTCCTGCCGCGAGAGGTCCTCGCCGGCGATCCTTGTC
GCCCGTATTAGGAAAGTAGATCACGTTTTTTGTTCCCATTGTGCGCTTTT
TTCGCTGCGCTAGTTTTTTTCCCCGAACCCAGCGAACTGCTCTAATTTTT
TAATTCTTCACGGCTTTTCATTGGGCTCCTGGAAAAACGCGGACAAGGTT
ATAACGCTCTACTTACCTGCAATTGTGGCCATAACTCGCACTGCTCTCGT
TTTTAAGATCCGTTTGTTTGTGTTTGTTTGTCCGCGATGGCATTCACGTT
TTTACGAGCTC
>eve_stripe2 hox_pro
AATATAACCCAATAATTTGAAGTAACTGGCAGGAGCGAGGTATCCTTCCT
GGTTACCCGGTACTGCATAACAATGGAACCCGAACCGTAACTGGGACAGA
TCGAAAAGCTGGCCTGGTTTCTCGCTGTGTGTGCCGTGTTAATCCGTTTG
CCATCAGCGAGATTATTAGTCAATTGCAGTTGCAGCGTTTCGCTTTCGTC
CTCGTTTCACTTTCGAGTTAGACTTTATTGCAGCATCTTGAACAATCGTC
GCAGTTTGGTAACACGCTGTGCCATACTTTCATTTAGACGGAATCGAGGG
ACCCTGGACTATAATCGCACAACGAGACCGGGTTGCGAAGTCAGGGCATT
CCGCCGATCTAGCCATCGCCATCTTCTGCGGGCGTTTGTTTGTTTGTTTG
CTGGGATTAGCCAAGGGCTTGACTTGGAATCCAATCCCGATCCCTAGCCC
GATCCCAATCCCAATCCCAATCCCTTGTCCTTTTCATTAGAAAGTCATAA
AAACACATAATAATGATGTCGAAGGGATTAGGGGCGCGCAGGTCCAGGCA
ACGCAATTAACGGACTAGCGAACTGGGTTATTTTTTTGCGCCGACTTAGC
CCTGATCCGCGAGCTTAACCCGTTTTGAGCCGGGCAGCAGGTAGTTGTGG
GTGGACCCCACGA
>fkh_salivary Zhou_Dev_Bio_2001
GGTACCTTGTGTCCACCAGCAGAGTTCATTGATTTTCTGTTTGGGCGGGC
AACTCAACTCAATCAAAAATCCAAAACGAAGCTGAAGAAGAAAACAGGAA
TCTGGAAACATAAAACCAAACGAAGAACTTGGGAAAACGCGCACGGCGGT
GGCACTCTATTAGCACCTCTAAAGCACAATTTACAACAAACATTTACAAC
TGTCAATTGGCAACAAAGCCGGCCAGCGAAGGGTGCATATGATGGCCAAA
GAGGAGATCGGCCAGAAATTAAGGATTACAGGTCACCCGATGCGGCCACA
AAGGCACCGCCGGTTTTAGGATTACGATGAGATGGTTTTTCGGGAACTGG
CCGCTGACGAATTGCCGGCAATTAGTTAGCATTAAACAACAACTAATGGC
ATCAACGTGCATCAAGAACCTTTCAATAACACACATATCAGTATGAATGC
ACACAGGGCACACAATCGTATCTGTCACAGGGCATACATACATACATATA
GTACGGTTTAAGAAACGAAATTAATAAAAATTTCACTTGAATTGACAAAG
TGCCCGAACGCCGTGACGTTCAACTGACGACAAGTGCCACTTGACAAGCT
GCCGAACTTGAAATTTTTTTTCATTTCAATATTTCATTGTTACCCCCGGC
AAATACACGGCATATACCCAACATATAGAAGTCTGACTCTTGGTCTGGCT
TGATTCGCTCGATGTGTTACCTGTCCGCCAGCCTCGTCCCACAGCTGGCG
ATTAATCTTGACATTGAGTTGCTTTTGCTGTTGCAGAGACAGATGCAAAG
ACAATGGCCCACTGGCATATATAAATGCGATTTTCTCGACCAGACACTGT
TGACAATAAATAATTTAGCCATCTATAATGGCCCGTTGATGAGTGCTGTT
TGGCCAGCGAGGAGGAGGAGACGCTCCCACACTTTTTCCACCGGCGATTG
CATGCAAGATTGCGATCATAATCATGGGAGTTCACGTGCAGAGCACGCGG
CCGC
>ftz_3prime_element Hiromi_Cell_1985
AAGCTTAAGAGATCTCTTGGTTTACTTTCTGATGAATTGCACATGGTTGA
AGCATTACTTTCGAACTTATACGAAACGCAAACGATTTAATGTTGAGCAC
GAATCGTACAAATTCGAGCAGCTGCATTTTGTCGCTTCAGTCCCCCTCAT
CCCTGACCCATTGCTATCTCCCGGATTTTCTATTAAATGCACTCTTTTCG
CCAGAGAAAATGTCACATTTTGGTCTGGCTTCGGGGCATATCTACCACCG
CATCCCTGCTCCCTTCCTCCCTCCGCCGCTGCACGTTCCTCTATTGAAGT
GAGACATTGATTGGTAATTTTTCATTGCACATCCGTGACAGTTATGGGTA
ACGCAACGCAAAAGGAAAAGCCCGGTGCGGAATCGGATTCGGAATCAGAA
TCAATATCAAAGGCAAAGGGGATCCATGTGCAGTCGAATATATCCCGGCA
CCATTTATCCGACTCATTAGACAAAAGTGGTCGGTGGGTGAGTTCGAAGT
GGCATCTGTGGGCACTTTAGTGTTAGGTGCGAATTGGTGGCATTGGTTAA
GCTTAGTGGTGATATGTATCTATGCCGCTGCGAAAGAAATTTTTTGTCTG
ATTTAATGATTTAGATGGCTTCAATGTGCTACTTAATTGATTTGGAAACC
ATGTACATTTTGTTCAAATATTTTATAAAATAAATATTTAACAATGAACA
GACCTTCAATAGATCAGATTCTATCCTACCCTTCTAGAATGTAGTTATGA
CAGACAAATTAGTTAACAGATATAAATCAAAAGACCGAAAACGGAAGAAT
CCCTTTGCAAATTCGAATTTGTGGCATTTTTGCAATTATATAATTAGGCC
ATAAATATATAAACGATGGTGGTTGGGTAAAAAAGCCCTACAGTGACATA
CATATCTACAATACAAACTACTTGGCAAATACAGTATGCGTCAGAAATAT
AAGTCAACGAAGTATTTATATTTTCTAAATAGTCAACTTTTATTAAACCC
GTTACGCGTATTAGAAAAGGGTATACTTGATCCGTTGAAAAGTATGTAAC
AGCTAAAAGTTTTTCCGTATAAGCTAGGATTCCAGAGATGCACACACACA
ATTAATACGTTGAAATTTCTTGTTCGTAATCCTACTAGGTGATAGTCGAA
AAACTCGACAATACCATTCCCTCTAGTTGTTTTGCAAACATCAACCAAGC
GGATTTTACTGGTTCCTTTGACTCCTTAAAGTTATCAATTAGTCAACATT
AAACAAACGAAATTGCAAGGACATTTACCCGTTTCTTAAAAGTCAACATC
TCTTTTCATACGTTTCCTTGGAAGTTAAAGAAAAACTCAAGAAACTGGTA
AAATATTTACGTGTAAATTGCGAAAGAGTTACGTTAACTCTTCCTGTGTC
CTTCTGCGAAACGAAGTCTTTTTTATCCTTTTTATTCGCATTCTGCTTTA
TTAGAGGTCCTCGGAGTCGGTTCTTAACTCATTCGCGAGCCATAAACCCC
GAGATTCGCGGAAAGGGTATTCGTTGTGGGCGGAATCCTTTTGCAAACCC
GGTTTCAGTCAAGGCTGCAAAGTCAATCCTTTAGCATAATCCTTTAAATA
GCCAAAATAAAGCCCGCCTTTGTCAAAACAAAGCGATTCGCTGGCAGAAC
TCGTATTTGCGAATAGGCGTGCCATTGTGTCCACTTAGCCGGCAG
>ftz_distal_enhancer Pick_Genes_Dev_1990
TCCGAAATCGGGAAATAGAAATATGATTAAAATAGCATTAGGCAATGCTT
TGGTTATTTTTATGACTTAAATTGAGTTAGAATGTAATTTTAGATTTTAA
TTGAAAAATATTTTATTTAACATATAGTAACTAAGAATTTTTTTTATTAA
TAATTATATATGTATATATATATATTATATAAGTATATTATTATATATAT
ATTTTATTTTATTATTATTATATTATATTATTAAATTTTTTTAGCTTTTC
TTATAATTTTAATATTTTTATATATTTTTTTTTTTGCAAAAGATAAATTA
ACAAACCAATATTTCCGCTTCACAAGCAATCCAAGCCCCGATAATAAAAT
GTTCTATATTTCTTTCTAAAAATATATACTATTATTAATTATGTTTTATT
ACTATATATGTATTTATATTTGCAATGATTATTGTTCAATCGAAGAAAAA
ATATTGCATGCAATACTTTGGGGTGTTCTTAGTTTTTCTGAATATATTTT
TTATTTATTTTACTTTAGTTTTGTTATCTTAACAAATAATCTTAATTTAT
AATATAGTTATAAACAAATGTTCAATCGTTTTTTCCAGACAAAATGTCTT
TTACATTCGCAGTTCAACATCTTAATCCTTTTGCGAAACATTACTGCCAT
TACAGTTCAATTTCTTGTGAGACGGGGGCGTTGGCTAAAGGAAAGTCTGT
TTTGGGTAAACAGAGCGAAAATCCCTTTCGCCGCCATTTCCATCCATTTC
CACCTCTGATTTCTCTGATTTCCACGGACGAATCAAGGCCTACCTGGGAA
GGGAAGACGCGTGTGTCTCGCATTAGACTGATGTTCTGTTGAACGGGACG
GGAAATGGAAATGCGTGGCCGAATCGAGGACGAGGCTCGCGCTACTCGAC
TTGGACCGACTTGAGTCGTCTGTTTATGGATAGTAAATGCACCGTGTCAT
GGGTCCTTAAGCGTCTTAATTGCCCGCGTATCCTTCGCCGAGAAGCAGCG
CAATTGGTTTCCAAGGCGGAAATATTATTGGCACATCATAAAACTATAAA
ACAGGCCGCAGGGGGCCCCCTTCCTCCTTCCTTCGTTTTCCTGTCCAGTT
CAGTTGAGCTCTTCACCTCGGATTGCGAGCTCTGAGATTCAAACTGAGAC
CATCCAATGCCATCAGCGAATT
>ftz_prox323 Han_MCB_1993
AAGCGGCAGGACAATTCGAATAAGTGTGACAGGAGCAATTACAGCCTTAT
CCTGATGTCTTCGATGTCAACACACCAGTGCTCAAGACATCGCAGGCAAT
TCAAGGATATGTAGGACGCACAGGACCTCGAACAGAAGCCAAGGACACAG
GCGACGCGTGACGCATTGGGAAAATATTTGTACAAAACATTGAGGATATC
TCAAAAGTAGCACAGCGTTTCGGCATCCTTGACTTTGATTGGTGCCGATC
CAAGGACGAAACGCTATATCCACCCATTGAGACGACCTCCGGAGGAGTCG
TCGGTGGGCCTCCGATCGAAGGTC
>ftz_ps4_activator Pick_Genes_Dev_1990
GGTACCGCCCACGAGCCGGGAAGACAGTCAATAAAACGTCACCTTCACCT
CTTACACAATATTTCACAACGTTCTTGCAAATCCGGGGATTAGGAACAAT
TCCGGCGTTCTCAAAAGGTTTTGGGCATCATGCCCTTCCGTAGTCGCCGT
TTGCTCTAATTTAAATTACCATTCTGCATTGTTTTGGAATGTTTCCTAAA
AACTGACCTAATTTACGCCACACACTTTTCGTTACAAGTCTTTCGTTTTT
ATGACCCAAAAATGGTAAAAGTTTCCGCGAATTTAATCATTTTTATGATG
TGAACGATTTTTTGAATAGATGTTGCGAATTCCGAAATCGGGAAATAGAA
ATATGATTAAAATAGCATTAGGCAATGCTTTGGTTATTTTTATGACTTAA
ATTGAGTTAGAAT
>ftz_zebra_element Hiromi_Cell_1985
TGGCCATTAAAAATTACAGCATCCATAGACAACCTACTTAAAATTTATAA
AAACTTGAGGGTTATATCACAGAGTTACCGAAAAAAAGCGTAAAAGCTTT
ATATTCTCAACAATATTATGCTATTAAAATATTGCTGGTTTTCTGCTGTT
ATAGAATCATTTTTAAAAGTATAACGTAAAAAATAAAATAAAACTAGTAT
TCATTTGAAAAATCAGCGGGCATATAATTTATATCATATTTTTAAAATTT
AGGCAAAGGATGTTTGCATAAAGTTTTTACTGTTTACTAGTCATTTTGGA
AGTGCGTTTGTTGGTTTTTAGGCAAATACCGGGCACAGGAGTGAGTTTGG
GAATCGGGAGTTGCGCACTTGCTTGGCCACGAGGGCAAACAAAAAGCGCA
AACACGCGACCCTCGGCCACGCGTATTCCTGATCCCAGGGATCGGACGTA
ATGTTATCCTTTGGCCGCCCAGTGCCACGAAATAAATTCGGAGGGAAAGG
GCATCGGGTTCCGGGAACAACTGGCAGCCAGTCTTCGGTGTTTTGCGCGC
TGGCAAAAATCCAGAGAAATTTTTAGGGAACCATAAACGGGCCGGGGAAA
AAGCCTCTGCCCCGAAGGAACGTTTTCAGCAACAGTTTACAGTTTTTATG
TCTTTATGATTATTGCAATTAGAGGGAGATCGGCTGAGAGTCGCGCCCTC
TCGCTCTGCGCACCTCATAGGTAGGCACCTCATGGCCGTAATTACTGCAG
CACCGTCTCAAGGTCGCCGAGTAGGAGAAGCGCGCGGGCGGATAAATCGC
GATGATAATGGGCGCGATGGGTAGGTAATAAGCCGCGCAGCAGGTAGGCA
CCGTACGGATAAAGTTGCCAGGACCTCGGATAACTTCCCCTCTCCGTGCC
TGCAAGGACATTTCGCCGGAGGGGTGGCTGCGAACAGCAGGCGGCAAAGT
GTCATGCGCAGGGATATTTATGCGCTATAACGGCGAGCGTGTGCCGAGGG
CTCTCTGATTTTGCTATATATGCAGGATCTGCCGCAGGACCAGCTCATTC
GCAAACTCACCAGCGTTGCGTGCACATCGCAGAGTTAGAGAAGAAATCTA
GCAATACACATCCGATAT
>gt_berman Berman_PNAS_2002
CTAATCCGTGCGCTAATCCAACCGTAAAAATGGTGGATTAAACTAAAACT
CGGACCGTCACGTCGCCGTCATTGAGTCGATCCCTTACCTGCGGTTACCG
GGCCCGAACCCGAGCCCTTCCAGATCCTGGACATACGTATAGCCCAGCCC
AATCGATCCCGAGCAGATGCCATAAAAAGTCGCGGCCGAAGTCGAAGCCA
AAGAGTTGCCAAGTTCGGTGTAAAAACCAGATTCAGCGAAAAAAAAACGT
AAAAAACAGCAGGCCATAAAACCATATATTCATATACTCGGACTGCTGTT
CCTTCGCCATAATGAGCTCCGAACCAAAGATGCAATATTTGTGCAATCCT
TTGAGTTGTGACCTTGGGCGCGTTTTTTACGGAATCATCTACCTGATGGC
CGAACGGGTTGCCCACCCACGGTATGCGCTGTATTAGGCTGTTATGCTGT
TGCCTAAAAAACATCCAAAGTTTTATTGCATAATGGACGCTTCGTGCGAA
AAGGCCTCATTCCGAGTCCGCGGGCCCTAAAACCGCTGCAGTTTTTTAAG
GAGCCATAAACTGATATTTCGGACACCGGCGGTCCTTAAAAAAAAAAGGG
TTCTCTCCTCCGACCATTGTGGCTGCGATTTTTATATTGGTCCGCTGCTA
GGTGACAAAGAAAATCAGCGACTAATTGACTGAAAGGGGTTTTGCCTTAT
ATGACCCGTCCCACCCGTCCAAAAAAGGGTGAGGAGTGGTTTGGATTTGG
ATTCGTGCTTGGTTTCGGGGAATTGCCGTTAACTCCTTTCGCGGCCCTTT
GTCTTAATGGGTTAACAGTCGCATATTGGAATCCTTAGCTTCGAATGGCC
CCTGTCGTAAACGTAAGTTGAAAGCAACTTATCACATATTAGGACTGCCA
TTTTGTTTCTGAGAATCTGTATTCCCGCTTTTTACCCCTAAAAAA
>gsb_early Bouchard_Dev_Bio_2000
GATCTGTAGCTTCGACCGCCGACTGTCAATTTCCGGCGAAAATCGCATGA
AGTCCTGGAAGATAACTAAATTACCGCAAACTCAACGACCACAAGCGTCA
TAATTGCGGTGTGTCTGACGGGGAGCTGCGTGGGCGAACCTATGACTATG
ACGCTCAAGGACGTGAGCAAGCAAGGACACCTGCGCATACTAACAAACCA
TTAACACCCGAACCGCAAACTGTCATTTTGCTGATGGTGCATCAACTAAC
GCGACTACCTGTTAACGGCGGTAGGTCCTCCTCGTACACGGCGATCTTCC
ACTTTTTGTCGCATGATTAGGGGCCATTACAAATTGTAAGTGTTACGCTC
CGTCTCTGTCCACCGGGCGACTCTGCGTCTGGACTTGGCCAGACCGAAAC
TGCTGGTGGTCGCTGCGACACGGTTTTGTCCTAGTTTTGTTTCCTGGCTT
ACTGACTTGTCCAGCCGAATAGACTTGTCAAACTGTGCCAATGATCGATT
TGACACGCCAACGCAGT
>h_stripe1 Riddihough_Genes_Dev_1991
TAACTTGGTCCAGTGGCGTGTGAGCTACGTCTAACCCTATGTATATAGAT
ATAGATATAGATATAGATAGATATAGATAGATAGACAGGGATAGAGGTAT
ACCTGCACCCACCACGCCCATAATCCTTTTATGGCAAATAAACAAACAAC
GTCACGGCGACTCAGTCGCGAAGGATTGCCATGGCTAGGTAAAAAGTGCC
AAAAGGGTGCAATAAACCGGGTTGAGATGGCCAAAGGGTATGGCCACGGT
ATGGCATGGTTATAGATATGGAAGGATAGGGAAGAGTTGTTGCACACGCG
CGGTGGCATTGTTGCACACTCGGTTTTATGGGTGTGTGGTTTTAGCCCTT
TGATGGGCATGATCATCCTGTTAATAGAAAGCGTGGAAACCCGTTGCAAC
TTGTAACCCTACCTGCACGCCCAACCAATCTCTAATCCTTTCCGCGGCGA
TCCTGAACCCTTTTCGGTCCAGCTCGTTTGGAGGGGGCGAGCGTGTCTAA
GGCGATTTAATTAACGCGGTCGCAACTAAGCCACCGAATACCAGGACATG
GCTTAAATCGGAACCCTTTCGCTCGGCCAGGAGGAGGTGGCCCTGCTAAA
AGCCATCCGGCTACTGTTCCGAGGACGGGTTAAGGATGCATGGATGCAGT
AGCTACGTGGGCGTCATCGGAAAAGTCAGACAGGGAGCGGGTGGGCGGAA
GGATTTGACTTCCAGCGAAAGGATTGCCGGACTTAACTTTCGGAAAAACT
CCAATATTTACCAAATACCAAAGGGCCACCAAGTGCACTTTGTTCAGCAC
TTGGCCAGCAGTCGAAAAGTCAAGTCTGGTTTTGGGATTTCAACAGCAAA
TTAACCGGCTGAGCCGGCAAAGCGAG
>h_stripe2 Howard_Development_1990
GAATTCCAGTTCATCCGAGTGGCCGAATCCATTGAGTTCCCGCGAAATCC
GCGTCATGGTTAAACGCGACTAATCCTTCCCGTAAGCCCTTCGCAGCGAC
CTGAACCCGGTTCAGTTCACGGCAGTTCAGTTCGGTGGGCGTTTTTGTTT
AGTTTCGAAATCAAAATATTAGCAAACACGCTGAAGGCAATACGGCTGAA
AGGGAAAATGTGCAAGGATTAAGCCGAACACATCCTTTCGCAACCTTGGA
CCCTTCCACGTTCGCGCACACGCTCGCAATTTTACGACTTTCTTCTAACC
CGAATGCGATTTCGATTCCGACTTTGGCGAAAACGCATGCCAAGCGCATG
TCCTTGCCACGATCCTAAGATCCTCGATTGTTTCGTCCTAAGAGTTGACT
TTCGTTTTTTAACTCGTCCCGTGCCGAAGGACAATCCTTTGCCGATTTGC
CCATTGTTGCGGTTGTCTCGACTCCTTTTTTTGCCAGAGGGTTACGGTCC
ATTGTGGTGGCGATTGTCGCGTCCCCTTTGTGGCGAATTTCGACCCGGGA
TCGCAGTTTTTTACGATCCTCAACGGGTTTTACGACCTCCGTCCGTTTTT
TAAGCCTTTCTGCTCTGCCATCCTCTGACCCGTTCAGTTCAAATCAGTTC
GGTGTCAACTCTTTCGGGTTCTCATAGCGGGTTGTAAAATCCGGCTGGAA
CAATAAAGTTTTTGACCAGATTCCGGGAAGTGTGTAGCGATTTTTTAAAA
TGTTTTTTTTTTTTTGTTTTTTTTAGAAGTGCAATCTTTATTTTGGCAAA
TTGTAGGAACTTAAGCGGAATTTATTAGGTTTCTCGGAATTTCCACATTT
TTTGATTAGGCAAAAGGCTTAAAAAACAGCCCGCAACCTTGGTGTTAATT
GAGATGGATAGATAAAGAAGATGTCCTTAGGAAACTATCTTTTTAAGTCG
AAAAGCCAAAAAGTCAAATGCGATTTTTTATGGGAACAAGACAAAAAAGG
GTTTTGCGGAGATATCACGTGGCGTGGTATCAGTTTTTTTTTTCCGACAT
GTTGTGAACTTACAAAGACGATCATAAAGTA
>h_stripe3 Howard_Development_1990
GCCTGTCCTTGAGCCACTGCTGCTGCTGCTGCTGAAATCCTAATGAGTGG
CGAAGGAAGAAAAAAAAATGTTACATGTCCTGGATGATCCATAGATGGGC
GGGAAAAAGTCCGATATGCGACGAGATTTTTGCGTAATTTCTCAAGGCCA
GACAGGGACAACATAAAAAGGACGAATTTCTTACGTAAGTGACCGAAATA
TGTTTTTATGAGAGGATCATAAATTTTTTTTCCCCTAAGAATGGGAACGC
GTTCTCGTTCTCTGATCTCAATGTTCTGATCTCGTTCCATTTTTAGCGGA
ACTGTCCGCCAGTCCGATGTCCTTTTTCGACCGCCTCACGGCATGACATA
ATTTCGCATAATTTGCAACAATCCTCGAAGGACTTTTCGCCCCGAACACC
AGGACACCCACCAGCACGTGACAAAAAAGATGAACAAACAAAAAAGAGAG
CGACCTGCTCGCAGATTTTTAGTGCG
>h_stripe4 Howard_Development_1990
GCCTGTCCTTGAGCCACTGCTGCTGCTGCTGCTGAAATCCTAATGAGTGG
CGAAGGAAGAAAAAAAAATGTTACATGTCCTGGATGATCCATAGATGGGC
GGGAAAAAGTCCGATATGCGACGAGATTTTTGCGTAATTTCTCAAGGCCA
GACAGGGACAACATAAAAAGGACGAATTTCTTACGTAAGTGACCGAAATA
TGTTTTTATGAGAGGATCATAAATTTTTTTTCCCCTAAGAATGGGAACGC
GTTCTCGTTCTCTGATCTCAATGTTCTGATCTCGTTCCATTTTTAGCGGA
ACTGTCCGCCAGTCCGATGTCCTTTTTCGACCGCCTCACGGCATGACATA
ATTTCGCATAATTTGCAACAATCCTCGAAGGACTTTTCGCCCCGAACACC
AGGACACCCACCAGCACGTGACAAAAAAGATGAACAAACAAAAAAGAGAG
CGACCTGCTCGCAGATTTTTAGTGCGAATTCCGCAGGTCATCGCCGAAAT
TTGGCCAACAACTTATGAATCTGCATATTTTGGCAATATGCGCAGTCGTC
CTGCTGCTCGACATGTTCCCATTTTTTGTTCTAATTATTTTTTATGAGTT
CAGTGCACGCGCAAAAATTGTCGCACTTCTTTGTGGCCACCCGCAAGACG
TGTTTTTCTATAGATTTTCGCATTGTTTTGGGGTTTTTGTTTCTATTCAT
GATTTTTTATTTGCCCCGAGCCCTGCTGTTCTTTTTGGCCCTGTTTTCTT
TTTTGTGGTTAGAAGTGGACCCAATTTTTAGCTAATAATTGTTGCAATTT
TTGTGGTTTTGGGCCTGTTCAGAGACCTGTTCTGAATTTAGGGCCGAAAC
CAGTCAATCTGGACTAGGTAGCAGCTGTTAAAATTAGAAGTGATAATGAG
GGCTACGCAAAT
>h_stripe5 Langeland_Development_1993
CGGCCGAAAGAGGAGAGGGAATGAGTTGCCTGGGTGCGTGGCGTGGTGGC
ATGGCGTGTCGTAAAAACTCTTTGCGAATCAGGCAGCGGCAGCGGGTTCG
CATCGGCGGTATTAGCCATCAAGGCCATGAAAGACATTAGCTTGGTGGAT
CGTAAAATCCCTGAACAACGGACACAGAGGTCTAATCCGTGGAAACTCTA
AACTCTATCCCAGAGAGAACCTCTTTCGGCGCGAGACTACTCAGTTAGTT
GGCTAGGTAAAAGCCGTAGAACTCTTTCCACTCTTTCCCGATTCCCCGAT
CGCCGAGCCGTACCTGTCCTGCGTGTTTGACGTTTGTCCGCCAATTGATT
TGACATTGAAGGCTCTCTACCGTCAAATAACCCTAAATAAAACCATAAAA
TCCTTCTGCATGCTGCGAACCCATCCATCGAAAGATCCTCACCTTGAGCC
ACCCGCCATCTAAGGTTTGTTTTTTTTTCTTCACTTTTTTGACGCGTTTT
TTAGCCGAACTCGTAAATGTGAGGAAATCATTTTTTATGCAATTCGTTGT
CAACGACTTTTGAG
>h_stripe6 Langeland_Development_1994
CCCGGGATCGCAGTTTTTTACGATCCTCAACGGGTTTTACGACCTCCGTC
CGTTTTTTAAGCCTTTCTGCTCTGCCATCCTCTGACCCGTTCAGTTCAAA
TCAGTTCGGTGTCAACTCTTTCGGGTTCTCATAGCGGGTTGTAAAATCCG
GCTGGAACAATAAAGTTTTTGACCAGATTCCGGGAAGTGTGTAGCGATTT
TTTAAAATGTTTTTTTTTTTTTGTTTTTTTTAGAAGTGCAATCTTTATTT
TGGCAAATTGTAGGAACTTAAGCGGAATTTATTAGGTTTCTCGGAATTTC
CACATTTTTTGATTAGGCAAAAGGCTTAAAAAACAGCCCGCAACCTTGGT
GTTAATTGAGATGGATAGATAAAGAAGATGTCCTTAGGAAACTATCTTTT
TAAGTCGAAAAGCCAAAAAGTCAAATGCGATTTTTTATGGGAACAAGACA
AAAAAGGGTTTTGCGGAGATATCACGTGGCGTGGTATCAGTTTTTTTTTT
CCGACATGTTGTGAACTTACAAAGACGATCATAAAGTA
>h_stripe7+ Riddihough_Genes_Dev_1991
GAATTCCGCAGGTCATCGCCGAAATTTGGCCAACAACTTATGAATCTGCA
TATTTTGGCAATATGCGCAGTCGTCCTGCTGCTCGACATGTTCCCATTTT
TTGTTCTAATTATTTTTTATGAGTTCAGTGCACGCGCAAAAATTGTCGCA
CTTCTTTGTGGCCACCCGCAAGACGTGTTTTTCTATAGATTTTCGCATTG
TTTTGGGGTTTTTGTTTCTATTCATGATTTTTTATTTGCCCCGAGCCCTG
CTGTTCTTTTTGGCCCTGTTTTCTTTTTTGTGGTTAGAAGTGGACCCAAT
TTTTAGCTAATAATTGTTGCAATTTTTGTGGTTTTGGGCCTGTTCAGAGA
CCTGTTCTGAATTTAGGGCCGAAACCAGTCAATCTGGACTAGGTAGCAGC
TGTTAAAATTAGAAGTGATAATGAGGGCTACGCAAATCGATAATCTTTTT
TATTAAATCTTTTTTTTTTTTTGATTCTATCAAGATTAAAAGATTTTCAG
CTGTTTTTAGTATTTTTCTTCCGAAAGAGTGTCACTCCTTCTACTTTAAC
TCTCGCTCTCAGTTTGCCTTTTACCTTTTCGACTAATGATCAACTTTAAC
GTTTGCTAATGACAACTGGCCAGAATCGGTCCACCTTTAGCCTTGACAAA
TCGCCGTGGCTTGGTGACAGATGAGGAGTTTTAACTCAGCTTGAAACCGA
AACCTAAAAACCTAAAACTCACCATCATGTCAACACTTTCCCTGCCAACC
ATAAATACTCGAAAAACCCATAAAATCACTGAAATTCAGACGAGAGCCGG
GCGAAACCCTTTGCCACAATTAAAATGTTAAACTGGAGTAAATATCATAA
AAGCAATAAAAATCCCCTAGACGCTAAGAGAATTGCTCTACTTAAGCCGA
AAAATGCGTTGCTCAAAACAAATTCCCAAAAAGTTGCCTCAAAGCAAAGC
AAGACTAATTTTTAACAAAGCAGAAAAAACACAAAAACTCTGAGTCAGTT
CTTCCGGGAACCACGGAACTATCCGTTCAAGGGTCACCAAAGGGTTCGTG
AGGATCTGGAACGAACACCCGAACTAGGTCACTGGATCGTTGGGCACAAA
AAACGCACAATGCCGGCCAATAAAAAAGTAGAGCGCATCGCAGGACATCA
TTGTCCTGACCGAAACCCTTTCTCGGGTTTTACGATACAGAGCTGCTTTT
TGTGTCCTTTTTTTTTTTGGAAACTTCTTCATAATTGTAGCAAAAAATTA
GTGCACATCTTTAGAATTTACATAGAACTCGACCTTCGTTGACACTGCGT
TTAACTTTTGATTTGGCATCTTGACTGAGTTCGAAGGAGAAGGGGAAAAA
AAATGTAAAATGGTGGCGGGAAAGGCTGGGTAATGGCTTTACAACTTGTT
GTCTCTAATTATGGTCGAAATGGGCCGTAATCCTTTGCTAAACGCAGCAA
CACAGACCGCCCCGTTTCGCCACG
>hb_anterior_actv hox_pro
AACAATTGCAACAGGCATTAGTTTATATATCGCTCAGGTAGACGGATGCA
CGCGTCAAGGGATTAGATGGGCAGAGGTGACGGGAAGTCAGGTACAGGTC
GCGGATCGGTCGGGAATCGAGGATCACGGATCGCGGATTGAGGATTGCGC
TCTTGATCCATTCTGGATTAGAGCAGAAACAAAAAATTATGCGCACTTGG
ATTTGGATGATCCGGGAGCTTAGCGGATGGCCAGCTTAGCAGCGAGCTGC
GAATTTTCCACCGGTTTTCTATGGGGATTACGTTGGTCAGGAGTCGACAG
CAGGAGTAGGCAGCTAGCGTGGGCAGTTTCGTAGTTAATAATAAAAAGTA
AAAAGGATTGCGGGACTTAACTAAATTAACGGATCAGAACTGCTTACACC
TGCGGGAAAACTCTAAGGACCAACTAAACTATATGCATAATATGTGCAGT
ATAATTATTACACACCCATTTGAAAAACATTTTCCTGACAACAATTTTCC
GCCAGACATTTCACTTTGATTTGCGTAGTTTTTCTAATAATTCTCGCATT
AAAATTGCTTGTTGCCTATATTTTTTCCATTTCCAATTTCACACTGAAAA
ATTGTGCAGTTGCTGCATTTTTGGCTAATTGTTTGTGCTTTCAAGTAAAT
ATTATTAAAAACGCAAAACGGGAAAAAGGGGCATTTACGGAATATTATTA
TGGGAGGATGGTGCTGTGCTA
>hb_central_stripe_and_posterior_actv hox_pro
GGGGCAGGGCGAATAGTTGCTCTAATTTTCATTGTCCGCCTTAATGGTTA
CGCCGTAAAATTGGCTATGCGGCCAAACAATAGTGCGAAGGACGACGGCA
GGACGCGCAGGACAATCGTCTGGTGGATTTCCAGTCGACACGCCACGAGA
TTTTATGAAGGCAACTCGCTTTGCATGTTATTCCATAGATTTCGCTTCGG
TCCCGGTTTGTTTTGGTCAGGTAAGACCTTCGATTAACAATGAAAGTAGC
TGGAAAATCGCGAGAAACTTCGAAAGACACACAAAGATACAATATCTATG
AGTCTAATGGTCATTAGAGCGGTGCGCTCTACATACAATTGTACCAGCCG
TCTTGTTTGAAGCCTAAAAAACGTCGCAAAAAACACACTTCCGCGTAAGA
CATCCCATTTCTGTGGTCCGATCGTAAAATATTTAGTTTTTTATGACCAA
CGGTGCGGGCAGGTAGCTGGCTGCCGTTTTTTGTGCGCGACCTCAACCCT
TTCACCCATTAAGAAAAAATCGCATCCTGTGAGTGTCCTTGCCCGTTTCC
CTCGAAACGGCCCACAATTTGTGTGCTTTGCGTTTTCTCCTCTCTTTTTG
TTTCCACCTAATGTCGGCGTCATTGTCTTCTTTATGACGCCTCGGTTGTT
TCTTTTTTATGGTGTCCTTTGTCCTTTGAGCCTCGTTGCACGGCCAAATC
CCTACTTCCTCAACCCTTTGGCGGACGAGAAAGTTGCTAGGAGGAGAACG
GGTTAAGCGAAAACTCCATTGCACTTTTTACAAGCCGCGATCTTCTTGGA
ATTAGTTTTGGTCATTAGGCGAAAGGGTTAATTTCGATTTTGGCTCTCGG
TGGGTTTACTGAGTGAATTCAATGGGCTAAGGCGAGTAAAGGGTTATACT
GTTTTTACATTTTACTACTTGGAAAATACTGAAGAACTTGTAGGAAAAAT
TTCCAGCACTTTTAAAAGCCATATATAACTTTATGAATATGAACTTCAAA
TGTAAAAACCTGAAAGTGACATG
>hkb_ventral_element_plus Hader_Curr_Bio_2000
ATATCTGCTTTCTAGGGAAGGTGCATTCCGCAGGCCTAGCGCCTTATGCC
CCTGTCCTGCCATTTAGAACAAAAGGGAAATCATTGGGATTACGTCCAAC
TGCATTGTTCGACCAATGCTAATGAGTGCAGCGGCATGGCTGGGTTGTTG
TGGGTTTGTTAGTACCTATGTATATGTAGAACCGTCCATAAAACGCGGTC
CGCGGAGAACATTTCATTCACGACTGAGCTCATTTAGTAAATTCATTCAT
AAACTGGGATTGCCGTGAGCAGGGACGATCCTGTGATCTGGATAGATCCC
TTGGTGGTCGGGTGGCAGGTAGATAGCCGATTGGGCTGGCTTGAGGGTGG
TGATACTGTAAAATTCACTAGCTTATTTGCGTAGGTTTGGACTTGGGCTT
GCAGCAGCCTGGGATTTTCCGCAGTAGATTCTTAAAGTAATGAGCGCCGG
TATTTCCACGCAATCGTCTCACAGCCCGACGGGTCGTAAACTGCAACCTA
CCTAGGACAATGCGGCACTCATAACCGGTATGAAAGGAAGTTATAAAATA
ATTAGATATGGTAACCACTCGGCCAGCGAACGTGAATTCA
>kni_223 Rivera-Pomar_Nature_1995
CCCACAAGAATTGGCCTAAAAAACTCAGCCTGCGTTCGGGCCACGTTTGC
ACGTTGTGGGCCGTGCGAGTCATAAAGTCAGGCCGTTCGGTCGTAACCAT
AAAAATTGTCGAGCAGCCGATGGTTATAACCCGAGCCAAACAAGAGCACC
CGAATTC
>kni_kd Pankratz_Science_1992
TTTAAAAGTCAACTTCCAACATAATTTCTCCTTTGTGTAAACAAAGAGCC
TTATGGCGGCACTTAACTCTTTTTATGAATATTTATTGTTGTTTGCTCAA
AGCCAAAAAGAAAGAAGGAGCTACCTGTTTAACCCTTTTATGCCGCTAAC
CGATGTGCTTAACCCTTTTATGGGCGCGCATTGTACCAAAAGGGTTGTTC
AGACCCAAAGACAGGAACCTTGACTTTTTCACTCCGAAGTGTGGCTAGTA
TTATAAAATATAAAACTTCAACCGATGTACTAAACCATGTCTAAGGTATA
CTCTTAACAAAAACTCGTTAGCTGACTTCCCAGAAGATTTTCCATTTGAC
TTTCATTTGTTGCATCAGGCAGAGGAATTCCGCGTAAAAACGGGAAAAAA
CGCACAAAAGGCTTGTAAAAAAGTCAAAAAGCAACAAGAACCATTCTTCG
TTTCAATTCCGGCATCTCGTTTTTCGCTTAGCCACCCACCTTTTTTCTAA
TCGATTCATTTTTATTGCCCACCGTTTTTTTTTTTTTTTTTTCTCACACC
ATAAAAAAGACTCGTTGTCGAAAATTCGTTACAAAAAACGCAGTTCAGGC
GTTTTCGCGAATTTCCGCGCAAGCCAAATGGGTAATTTTCCCGGGGTAAT
TAGTTAGCTCGAAAGGAGAGGAAAAAATGAGAACAATGTGACTTTAATCC
GGTTTAATCCCCGGCTTAAGTTTTTTGCCGCCCAGCAATGCGTTCGCATC
TTTCAAAAATAATAAAAAAAACCGAGCCGAGTGTCGCGTCCGCCGTCATA
ATTATGATCCTAGGATAATCTGCAGCTTAGGTAAGCTGATCCCGCGATTA
GGTAACGAAATCGCTGGCTTAGGTACC
>kni_kni64_element hox_pro
CTAGGATAATCTGCAGCTTAGGTAAGCTGATCCCGCGATTAGGTAACGAA
ATCGCTGGCTTAGGTAC
>oc_head hox_pro
GAAACTTAAGGTGGATTTGGGTTTAAAGTCTAGTTTGCTATTCGTGGGCT
AAGAATTGCTCAAAAGAGGTCTTTAATAAATGATTTCAATAGATATAGCT
ATTATAATTATGATTTAGTTTTGCAAAGCGGTTTTGTTAGTTTTAATTTT
CAACTAGCTTATAATTATTAATTAGCTTATTTATAAA
>oc_otd_early_enhancer Lifanov_Genome_Res_2003
AGATCTCGTGGATTTGCCAATATCTCAATGCATTTTACCCAGTTTCATTA
AGGCGATCCGCAGGATCAATGCATCTGTAAAGGAGGCTAGGTAGGCGTAG
AGCCCAGCGGGTAGGTTCTTCAGATGCGAGATGCGAGATGCAAGATGCAA
GATCCTAGATCCGAGTACCAAGGCTACCGGGATCTCGGTCTTAATTCGCA
GTGCGTGGCCCGATGATTATAATGGCTTGCCTTTATGCTCGCTGATGGTT
TTATGATGCGGTTAAGCGCTCGCAACCGCAAAGTGGCCGCGCACACGACG
CAGGACCAAGTGGCAAGGAGCCCAGGCAGCGGGACAAGGACGACTGCGAG
TGCACTGCGAGAAAAGAGTGGAAAGAAACTAATTGGAATTTCAATGTTTG
CCTTCAATGCAAACGAATAACAACTTTAAATAGGTAAAAGTTAATGTGTC
CTGTTCGATATATAAGTTTTCATTACTTATAAATACGGTTAAAACTGATA
CGAATTGATACTGTGTATTTATACTGAGGCCAAAAAGGAACTTATATTTT
TCTCGCAGTGCACGTGGCCAGGACCGAGTTGGTAGTCCGGACTCAGGCAA
AGGACTTTCGCGTAAGCTGCACAAGTTTTGGGTAATGCCTTGAGTACCTG
TGCGGTAGACGGTCCTTCGCCGTTCGCCCAATCGCTCAGCCCAGCGAGCC
AAGTCCTTTCGTCTTCTTTTTTTTTCCGCCCTCGCCTCGCGTGCGACATT
GCCAAAGGATTAACCGCATGCCAAAAGGATGGACATGGACCGCCAAGGAC
CACGCTGCGGTTAGCAGGATAAAACGCCTTTAATCGCCTTCATTGTTGTC
CCAGTGCGCGGAAACAATACAAATGCGAGGCGACTGACGGACGGACGGGC
GGCGAAGGCGGTACTTAATCTCGGGCCTAGGCCGACCTGTGAAGTGAAGT
CCTGCCGCAGGACTCATCTGACCTGCTGGTCAAGACAGGGCACCAGACGG
TCCAGTTAAACCTGACCCATATGGATGACACCCAGCCGAACGACTCAAAT
GAAGTGTTGAATAATCGAAATATTAAGTAAATTGAACTCAACTCTAGGGA
CATTCAAGTGCTAACATTAAAAACCTACAATCTTCTGCATCTTCTGTTAG
GAAATTGTTAATTTAAAATTAAGAAAAAGGGAATTTTGAAACACTTAAAA
GCACAATGCAACCCGCTGCGGCTTAAACAATAGAACCGGCATCTAAAATT
GCGGTTAAGGTCATAAACGTGCCATCCACGGATGCAAATCAACCTGACCT
GCAAGTGATGGTGAAGGAGTTGATAGTGACCTGCCATCGTTGACGAAACT
GACCTATCCCGTATAGTAATAAGCCCGGTAACTAAGCCCAGAATCCATCG
AACCCCTTTTTTTCCCGACCGTGGTGATTATGAGTTTATGATGCGCACGG
ATTTCGCTGGAAAAACCCCTTTTGGGAAGGGCCAGAAGACCTGATGATGA
CAAAGGGCCCAAGACGCCGCCGCCGCCTCATGATGATGATGATGATGATA
ACATGGCCGATTATCAGGCGATTATCGCGTTATCGATAATGAGATTTACG
TTTTTACCCCTTGAGCTTGAGCGGTAGGTTTTTTTTTTTTCGTATTTTTG
AAAGTACGTGCGTATGTATGTATGTAGAAGTAGAGTCCTCCCCCTTTTTG
GCAGCAATTAAGTTATCTCAATCCACTTGGCATCCGAAACGGAATCAAAA
CTTGGCATCGAGGGTTGTTCTCACATTTCCCAATTCTGATTTGTGATTTC
CGACTTTTGATTTTGTTTGGTCGTTAGGCCAGATGATG
>prd_A8_repressor Gutjahr_MoD_1994
CAAATTTACCACAATACTTCGCTGCGTGGGCGTACCGAATCGAAGATTCG
TTTTGCTCTTCTGGTAAACCGTGCGGTTAAAGTCGCAAAGAGCACAGCCC
ATCCCAGCCCAGCCATTTGACCATATGAGCGGAATTGAGGAAACCAAGCG
GGGTTCCTCCGCAGCGGTGACCTTCGGGCGGGAGTGGACCTAGAGCTGGA
CGCCCTACTGCAAAATCCATGTGTCCCGTCCATGGGTGTGACGTTCTGGT
TTCGGAATTGGTCGCGCATCAGCGTCGCGCCGTGACCTTGATGGTTTTGC
GACCCCTCCCTCACCACTCAGTATGTGCGGTTTGGGCTCTGGTCGCAGTT
TGGTCGCCGATCTCCGTCCGCGCACAGCGAGGTGCCATTCCCGGGGAGAT
TGGCTGAGAGTTTCGCAGAAGATGCGTAAATATTTTGGGTGATTATTTTA
GATAATCTTCGACTAATGTCCTTGGTTTGTCTCTCAAGACAGGAGGGATA
TTGAGGTGCTTCGAATTTAAGTTTATTAGTCTGATGTAGGCCTAGATTTA
AATATGTACACTATTATATTGTAGATGGGTGTACTGATGACTTGTTGTTG
TAAGACATATAATTTTCTAAATCAAAACTCGAAATTTTCATTGACAATAA
ATATATGTTATATGAATTAAATGGCTAGACATTTTCACACTTATGTGTAG
TCCACAATAATAATGCATTCCAGATTATTTCGAAATAGGTATTCTGAACT
TGTTTTGAACTTTATATAATAGTAACAAATAAGAATTCTTAATTTAAGGA
ATATATTTACTAAAAATTAAACAAAATATAGCTATTTTTCTTAAAAAAAA
CATTAAATGCATTTAAAAGTTGTTTAAGTAATATGAATTTTGTCTAAGCC
CTAACCGAAACTGAAATCTTAAAATTAAAACCAACAATTATATAGAAAAG
TTAATTTTTAAATTTTTTTCTTATCATTTCGCATCCTTTTAAAAAGCCGT
TACGAATGCGGTCGCACTAAGATGTGAGTCAGTGTAGCCACACCTGTTCA
GCTGACTGCGGTATGCACCAGCAGCAGATGAACGGTCCCACTGATTGATT
CAGTCAGTCTTTATTTTTTACCATTTCCCACCCACCACGAAATCAAGGAA
AAGCATCCCGAAATTGCACAATGTCCGAAGAAAAGAAGAATGGCGATGAA
TTAAACGACTTGCTGGACAGTGAGTACAGCCCGGAAATGCCTTTGGCGAT
CCCTTCTCGACCCCTTACATAATGCGCACTGCGTCGTCCACTTTTCGCAC
AGGTGCTCTCCAGGATTTCGATAAAAGTGGTGCCGGTGACCAAAAGGAGC
CGTCCGCATCATCGGATGTGGCGACCAACGCTGGACCTGAGGGCTCCGAG
GATCCAGATGCGTTTTTCATGTGAGTCAATGCGCCAGTGCAACGCGGCAC
TTGAACTTTGTATTCTGACCTGTTATCCGCCTTCAGTGAGCAGGCCAAGG
TGCTGGCCGATCGCATGAACACGCTCTTCGGAGGTCCGGACACGCCCAGT
GGCGATATTCCGCCGCTGCCCCAGGATCCCGACCAGATCATGGCCGGTTT
CAAAAAGATGGCCGAAGCGGCAGCGCTCACCTTGAGCGGCGAAAATTCGG
CCACCGACGAGGATGTCTCCAAGTATTCTGATAGCATTTCCCAGGCTCTC
AAGGGTCTGCAAGAGGGCTCCGAGAACCTGGCTGCTCCCGCCTCGGAGAA
CGACATAGCCAGCATGTTTGGTTCACTGAATCTTGAAGGGGTATGCATCC
TGAAAATGAAATATGAATTCTCCTTGCTCAATCATTAAACAATCCCCGTT
TGACAGGCTGGCGAGGGTGATGGAAACATGTTCCTACCATTCATGGAGGG
CATGATGCAGAGCCTGCTCTCGGCGGAGATTCTGTTGCCCAGCATCCGGG
AGCTGCTGGAGAAGTACCCCAAGTACCTCGAGGAGAACGACGCCAAGCTC
TCCGCTGAGGACAAGGAAAGGTATGCTCGAAATCAACTCGCAATAAGATA
CTTTTATTGAGAAACCAATACATACAGGTACCAGAAGCAGATGGAGCTGT
ACAAGGTGATTGAGGGGCATTTACAGAGCGAGAAGACCGAGGATTCGGCC
GCCGTGAAGCGAGAGAAGTTCCGCGTCGTGCTGGACGACATGCGCAAACT
GCAAGACTACGGCCAGCCGCCGCCAGAGATTCTGGCCGAGACGGGCGGCG
ACTTGCCCTTCGGCGATCCCACTGCCGGCGTAGCAGCCGGCGGTCCCGGT
CCCCAGTGCCCAACCATGTAGTGGCTGACGGAGCACGATAGTCTCGTGGT
GTGCCAATTGGTTAACTGTTGAGTGTTGCACATTTTTTAGGCTAAGGCAA
ATTTGTATTTTATTTTATCACCGACAAAACAATACGGCGGTCGCTAATGG
TTATCACCTCTCTCTTCAATCAAGCTATTATTTTCGTATTAACTGTTGGT
TTATTAAGTAGTTCTATACCTAAATACAATGCCTCGAAATACACCTAGAG
GAAGAAGCGACGTCGCGACTCCATGGCGTGCCGTTTGTTGCTGATTATCC
AGGCATAGTCACCGGTCTTGCTGTCGAATGTGCCCTCCTGCAGGGAACGT
AGTTTCAGGGTGAACCGCGGCCCCAGTTCGCGCAGCTTTACGCGTTTTCC
CTCTTTGGTGAACTCGTAGCGGTGGTGACGGAAGAATATGTAATCTCGCT
GATTGTGGAACGTCACCGCTCGGCGGCCGCGGAACTCGGGATCGTGATGG
AAGAGGGCACCCAGCATGCGGCCCACGGTCAGACCCAAACGTGTGGTAAA
ATTGTTCAGGATCACTTCGGGCCTGTGCTTGGTTATCTCCTTGTGATCGC
GCTTTATGTCCGAGGTGAGCTTCACGTTGGACAGCTTGAAGTGGGCAGTG
GGACCATTGGGCAGATGAATGACCAGCAGCCCATTGGGCTTTCTGCGATC
TTCGTTAACGATCACGACGTCTGTGAACTCCTCGCGCTCGGCGCTTTTGC
ATATCTTCTTCACCGACGACTTGTTGCGAATCTTAACCAGGGCGTTGGGG
A
>prd_P1_enhancer Gutjahr_MoD_1994
ACACAAATAGCTATATAATCGATGAAAACAATGCACACATTGTGCGATTT
ATACGATCAAATTCATTGGCAGTTTTCAATTCTCAAGCATTTTGGAATCT
CTAGCTGTTGCTTTTATACTACGCGTTTCAATTCAAAATTCAACGCAAAA
TCTTTTAAGAAAATATTTATATGTGCTGAAAAGGAAAGCCTATTTAACTT
CATTAAATTAAATAATTTTAAACATAGATTTTTGTTAATATTTATATTTT
TTTACAAGTTTCTTTAATGTGGTTTTTAGTTTTTGCTGTGTTCATTTGAC
CTTTCCATAAATTTAAAAACCCAGACGAAAGTTGCGCAACACCTTTCATG
CAGTTTGTTTTATTGCCAGGCTATAAACTTTAGTATAGCATGCCATTGCA
GTGCAATAAAGTGTAGTTATAGGAACCCATCGTAAAATAAATATTTGAAT
CAGATATAACTTATATAACCATGCGCATTCATTCATTGCACATATTTGAT
GGAACTGTATTTTATATATATAACAAGTATATAGTTATCATAGTAATAGG
TATGGTTTAGTCCACAGAATCCCAGGGTACTTTTCCTACCTATACTCTAC
A
>prd_Pstripe_enhancer Gutjahr_MoD_1994
CGTAATACACCGTGGCAAGCAACATCTTTAGACATCGTATATTATACTTA
GTTAGCAAATCTAAGTACTTAGATTCTAAAGAAATAGCACTATTTATTTA
GCTACAGGCCTACTAAAGATATTTTAAGGAAAAGCAAACATTTCAACTTT
TCTAATAATCCTTGTTTTTGGTTTAATGTAGTATTATATACAATTTAATT
GATTTTCAATACCTTCATTTAGCTATGTTTCTAGCTGAAATCTTAAGCCC
CCTGTTGATCCTGCGCTTCTGCGCTGATCCTCAAATATTTCCACTCGCTC
GACAGACTGGCAGGCGGCGATTGACTTTTTCCTAATCCGCAGTAAGTTTT
AGTAAATATGAGTCGCATTCTATCCCGTGGTCCATTCCATCCTATCCCAT
CTGAGCTGAATCTCCCAGAGCGAGTCCTTTCGCAGGAGTCCTGTGACCGG
AGCGATCGTAAATCGCAATCCCCGCTAAAGCATGCAAACAAATAGCGGCA
AAGTGCGAGATTAGAGGGAAAGTCGCAGCAGCTTAGATCCTGGATCCTGG
CCAGCCTGTGTCCTGGATCCCGTCGATCGCCAGTTGACTTTTTCAAATAT
TTTGGAAAAGTTCTCGAGTGTTGATCGCCCGATTATAGCGGATAATCGCA
TTACAGCCCGACGTTTTATTGATCAACAATTGTAAACGATTTGCCATGGC
C
>prd_cc_repressor Gutjahr_MoD_1994
TGCTCCTCGGCAGGATCCGTATCCAAGTGCCGGAGTGCAAGATCCAGATG
AGATGCAGATCAAGGACAACGGAGGCCGCAAGGCAACAAAGGTTGGGTTT
CTACTGCTCGGTGCGGCTGCCCGTTGGGCGTTTGGTTAAGCAAACCCAAC
GGGAGGAGTTCGCAGTACCAGGCACCCAGTATGGAATCGCTACATTTGCG
CCTGGCAGGATAGCAAAAATCCCCGATGACCTTGAGCCCATGGCCACGAT
GGCAGACTAGCAAGTATTCTGTGATAATTAAATTATCCTCAAACATATGT
AACTCGAATCAAATGGAGAGGCGCCTCAATCCACCATCGATACCCACCAT
TCGATTTGATCCTCGTTGATTTCACAATTTGGCAGGACAATGAGCGCTGA
ATAGGCAACTCATATAACGCTAATTTCGCGCTATCAACGCTTGGAAAAAG
GCGATTCTGCTATGGGATCGTCACTTTGGGTAGAGAAAGGTCCTGAATCC
TGGCCGAAATGCAGGAAGCAGTAGGAGGCATCGGTGCCATAAACGCTGCA
AGTCAGCTTCGCTCGCATTTCCACGAATCGGCCAGCGGGAAAATGAAGAC
ACATCCGTGCAATGAATAAGGATGCTAAGAGACTTTTTATGATGCCACCC
AGGGTGCTATGAATGAAAATCCACCTCGCGATCCTCAACTTTCGCCAGCG
AATGCTTCGTTTACCTGCGACCCTACTACACATCTCCAAGACTCGAATCT
CATCCGATTTGGAGGAACTGCCTCGAGAGGCTCGTGCGCTCAATCGATGC
A
>prd_stripe1_enhancer Gutjahr_MoD_1994
AGTTAGTTGAAAGGGATTATCTTCCTGTGTATTGGGACGTCACAGAGTCT
GGCTGAATTTTCGCCGATCATGTAGGAAGTGTCCCAGGGGCAAAAAGGGG
AGCCCCTGCCACATACACCCACTTTCGAGAAACTCATTAGCCTGGGGCAC
AACAAACCCGGCAACTCGGGGCACAAACAAACCAATCCCGAGCCCAATCG
ACTGCTAAACGCTGTCGGCACACATCTGAGAGACGGCGACGGAGGCCAAC
AAATTGATCATTAAACAGAAGGCGCAAATGTAGGCGCAACCCATCGTTGT
CCAACAGAAGATCGTAGCATCGGAGCATCAGGTCGAGATCAAACACCTGG
GCCCTCGACCTGGCGAAGAAAGTGACGAGGCTGCGACGTCAACAAGATTA
A
>prd_stripe2P_enhancer Gutjahr_MoD_1994
AATAAAAACTATTTGACCTGAGGAAGCCAAAAGCAGCTCTTGAGCCACCA
AATCGATTGGGAAACATAAAACATATATGTGCTGCAGTTCACGATAAAAA
AAAAGCAGGGCATGGCGAATTGGGAGGCTGCAACCGAAACGCACACTTAA
TTTCCGCTTAATCAAACAGAACAGCGACTGGGGGGGCACAGACAGAGCAA
CCCACATCATCTGGAGTCGGCTACCCTTCGACCCAATCCTCTAGAGGAAA
ACGTATGGCAGACGCAAGGGCTCATTTGCATGGCCACTTTGATGGAGAGC
GATGGGTGTCGGAGCATGAAGAGCTCGCCCCATTGCGCAATGGTTGATGG
TGGATGTTGTATGTTGGATGGTGGATGTGGGTGTCTTGTCTTTCGGGAAG
CTGCCAGCAGTTGACTTCTCCAGTTCTTCTTTTCGGGGCAGGATTTCAAA
GGAAAAGTGAGCGTTTTCCAGGAATGACTGGGAGCCTTGTAATCGCAATT
ACCATGGCCAAAATATCAAAAGATAATGCCATCCTGGCCAGACACAAAAA
TATGTCGAAACATATATAAATATCTTATATTTTGTGATACTTGAATGATT
AATACAAGGTGTACTAAAGCTACAAGTTATTTTGAATGTAATGTAACATT
CAGATTTCTAGAATCAGAGTTTAATTTAATTAGTATAATTTTTTTATTTT
AAAGAACTTTTATTCCTTTTATATTACATATATATTACATATATTTAGTG
TCTTAATTTATTTACTCCTTTATATATACTTATTATTTACACTTTATTAC
CATAGCCACACGACACCAGCCACAATATAAATAATGTGTCTATAAAGTCG
CAATCATCGTCATTACCGAACAATCGCGAAATCCATTATATCCTGTTCAG
TGCATCGTAAAATCGAGCATCTTTCGCTGGAAGGATGCGGAAATGTTGAA
AAAAATAGCGATGCGATCAGCGAGCGTGAAATCGCAGTCAGCATATGAAA
AGGATGTACAGGATCGTATCCTGGCAAAGTTCCTGCAAAAAGGAAGGGAA
GTGTAGATGCTTGTGAAGACGCTGATGGGCATTTTATGACGGTTGGAATC
CTTCCTCTTCTGGGGAAATAGAGCTGGAGATTCAGGTAAATTCAGCTAGT
CTAGCAAACCGATTATATCGGAATAAACAACTTTATGACGCGCCTGTTGG
TGCCTTAAAAATTATGTCAAAAAAGAGCGAGTTTCTTGGTTTATTGGGAT
CGGGTGTGAGTGTGACCCAAAAACCATTGTTTTGGCCAACGAAGGGGTTT
TTACGTTTTCGACTTTTGTTTTGACTTTTTGACGGTTGTCTTGACTTTTT
GAACTGAACTGCTTGGGTTCTAAGAAATTTGAAGTTGAACTATATACTCT
GATGTTCGCAGCGAATAGAGAATGAAATTTTTCCCTAAAAAGAGAGTTAT
GGTTTTTAGGGAAATTTTTGATGTTATATGTATGCATATTCTGTAAATGG
ATTACAGCCCATAAAAAGTCAAATTACCCTGTTTCTGTAGGAAATGTAAG
AGTTTCAGGCGGTTTGTTCCACCCTAAGCCGCAAAATAAAACACCAAATT
ATGCATTATTTCAGTCGAAGCTCCGCCCATGCTGACATTTTCAGAGAACC
GACTGACCGAAGAAAACTCCGCCCCAATAGTGGAAATAGAGGAAAAAACA
C
>prd_zebra_enhancer Gutjahr_MoD_1994
GTGCGCTCGAAGGCGCGTTCCAGTTCGTCCAACTGGGAAGCGGAAAAGGT
GGTCCTGCAGCGGCGCTGTTTGCGCTTCAAGGCGATTCCCGGCTCACTTT
CACAGTCAGAGATGTCCTCATCGGAGGGCTTGCCGTTGTTGTGATGGCCA
CCTGAGACATCGGAGCCGCAGGAACTCGATGCTTTGGTGCCATCACCCGC
CGGAGATCCAGAGGCAGAAGACATATCATTGTCCAATGGAGCATCTCGGC
CGCGCACCAGGCGCGATATGGCGGACACAGATGGTGCTGTGCTCCTGTCG
CAGACACCCTCGCGGATCAGCTTCTCCCTGATCTCCCACGAGAACATGCC
CGGGCTACTGCGCTTGTACTCCTCAATTCGGTTCTCGATTTCGGGCGTGG
CTATCCTCGGCTTGGAGCCACCAATTACGCCTGGTCTAATGGAGCCAGTC
TCCTGGTAGCGATTCAGGATCTTCGATACGCAGCCATGGGACACACGTAG
CTGTCTGGAGATCACACAGGGCCGAATGCCATCGGCGGCCATCTCGACGA
TTTTAAGACGAATATTGTTGGGCAAAGGACGACCGTTGATGAAAACTCCA
CCTAGTTGATTGACGCGCCCCTGGCCGCTGTTCATGTCTGGAATGAGGAA
GATGAGAAAATGGAAATTTTAGAGGCTTTTCCAATACTAGCTAGGTAGAG
CGGAGCGCGTGTCACTTGATTTACGACACCTTCGACCGGAGTTGACTTCC
CGGGAAGACGGGAAACTCGGAGCTAAGGTCGAAGGTCAGAGGCGCGCGAC
TCTCCCGCCGGGCAACTAATGGCCATTAGAGAGTAGCCGACGGCCTTGGC
CCAAACTGAGATCTTTAGCGGGATCTTGAGCCGTCGGTTTAGAAATGAAG
ATATATGGAAATGATCAACTAGGCTTTGATATTTAGTAAGTACATTGTGA
AAGTGACTTATATTCCAAAGTGACTTTTGCTGGATGTTGTATATAAGCGA
TAGACACTCACCTTGCATGGTAGAATATCCATTGAAGAAGGGTCTGTGCA
TTGCGGCAGCAAAGGCGGTTACGGTCATAGTTTCTGGAGGAGCTCCAAGA
TGCGTAAGCTTGTCCCGGCACAAAACCGGTGTTAACTCAGTCTCGAAGTT
CGTATATCACTTGATTATATCACTTTAGTTCTGGACAATGTCTGGACACT
TTGTCAAAGTCATAAGTAAGCGTTGCGAGGTATTGATTAACCGATTAGTT
GCACTTCGAATATCTAAGTATCTGTTAGTTCGCAATCTCGATGGGAAAGA
TGAAACGGAGGCGAAGGCGAAGACGAGAACGAGGACGAGATGCGGTGTGG
CTCGTTGCGCAGTCTGTGCCTGACTGACTTCACCATCCGAACGTCGGCCA
AGATCGTTGCCTTTCTGTGAAGCCACGGCCCAGACGTCGGCCATATCCCA
CAGTCACTTGGCAGGTAACCACTACGCGGACCAATCGCAGCGCTCTCCAC
AACGGCATCTCGCTCTGGCTCACTCGACCCATTTAGCAACCGTCTCGCTC
GCCGCCAGGGGGCGTCTCAG
>run_6_stripe Klingler_Dev_Bio_1996
CAATCCCTGAATCAAAATGAAAAGCCATTTTTTCTTTTAATTAAAGTTTC
CATAATATTTCTTAGATTCTAACTTTTTAGGATTCCACCTTAATGAACTA
AAACGCCTATTTTAATTTGGATTTACCCTTTCAAAAAATGAACTTCCTAT
CACAGTTGGCCAGCAGGCCAGCAGAAATCGAAAATTAAATGATTATAAAA
TGCGACCGTGAATTGCCTCACATACTGAGAATCTAAATAAAATTATCAGA
CCAAAACAATTGGAAAACCCAACCGCGAATTAATATTTTCATTTTAACTT
ATCTCCGAGCATTAGCGATAACAACTATTTGTGGTTCTTAGCTGGGGGGG
AAATCCAAGTGTCTGGCACTTTCATCAAATAATCTCTTTTCTAATCAATC
AAAACAATCGTTGAGTAACCCCAACGATTCGATTTAGAATAGCTTATCAC
GATCGATGGGATCTGATTTTACTTAGGTTTTCCCATTAATTTAGTACTCA
GGTATTTTGATATTTTGAAGAACCATCTAGTTTTGAGTTGGTTAGATACA
AATGCGAACAGAGATATAAGCAACAGGAAATATTGTATCCATAATATTTT
CTGCTGACATTGGACCAGTGATTCTTGCTCATACAGAGAGAAATCGTAGT
GATTTTTTAAAACCCTGAAATATTTTAACAATCTGTCCGCTGGTGGTCCT
CGAAAATTGAAGGACATCTGCTGACCGCAGGACATGGACATGGCCAAAGC
CCAAATTGATGGCAATTAATGCGGATTATTGGTGATTAGGGAACATCGTT
GAGTCGGCAGGAGCTCGCTTTTCGACAATTGCCGCATTAATTGGCATAAC
TAACTCGATTTCGTAGCCAGGACTCAAATGCAGCATGCAGATACACAGAT
GCCAATGTAGGGGAAAGGACATTAAGGATACGCTGAATGCAGCACATGCA
GTTGGCCAACCGCAGTGAAATTGGTCGGGGCCATTAACCGCACAGTCGCG
TTGAGTTATCTCCTTTTGCTGGTCAACACCTTGGTCCATTTGGTTTGTGT
GGGCCGTTCAAGGTCGTACGCTGCCGCCCGACCTTGCCAGCGATTGGTCA
AGGTCGCAGGTCCTCGATTTGGTGACAGAACGATGGGGTTTCTACCTTGG
CCAAATCGCAGTGGGTAAGCTGTCAGAGGGAAACTATTTGTAAGACAACT
CCATCTTGACACAAGTTTTTTTTTTTTGTCCAAAACTTAAATGGTGACTA
CAAGCGGTTGAGAATAAATGAGAAACATAGGCTCGATTGGATGATAAAAT
AAAATAACACAACAAGTTTTAAGACAATCAACATACTTATTGATTGTTTT
ATTTCGTTAGCCATTAGGAAAAATTAAAAAGAAGTTGCGTGGTGCAGACA
CATTTCAAGGGAATTTAACTCGTCCAATCCGAATCCGATTGAAGCTGCGA
ATTTCGAATTTTTATCACTGGCATTTGCTCAAATATTTTTCCGAAAAATA
GTTGCAGCCGTAATGATTACGCTACCCGTTGCACCACATCACTTTTCCAG
CCCACCACTTGCATTTTCGCATTTAATCAATGGAAAATTTACATTTTCAC
AATGTGTTCTACACTTTTCCCCCATGTTTTTTTCAGCGCCCAGTACTCGT
CTCTTGTTTTCCTCTTTTCAGGCAAAAAGTGTACGCCGTTTTTCTGTTAA
AACAAAAGTAATGGCCTCTTGCTCGTTTATTTTTGGCGTTCGTGTATTTT
TGCTGCGTTTGTTTTTGACTCTGTGTTTGATTTTGTTAGGCATTAATGCT
TTACTTTTGTTGCTCGCTGTTCGGTTATTTGTTGGTGGTTTTATTTTATA
TTCTTGAAACGAACCAATGTTTTTTTTTTTGTTGGTAAATAAATTGTAAG
CCCATGTATGCATGCGTTAAAATATATGTATGTACAAATTTGTTTGAAGA
AGTGCGTATATGCACCTCTGTTCGCTGTCATATAAATAAGAGATATTCTT
CATTCATTTCACAAGACATTTGGGTTGCCTAAAAGCTCTACTCGACTAGA
TTTGCAATTTCACAATTGGTTGCTCAAAGTTTCGTTTTAAGTCGCCGCTT
TAATTGTTGTCGCTTTTGAGGTTGCTTGCGTGTGATTGCCGGCGGTTTGG
ATCGCCAGTCGGAAAAGTGCACACATGAATGCATATTCAGATACAGAGAC
ATATGTACATATGTGTGTACAGATACAGATGCAGCAAGGGATACACCGTG
AAAAGATACAAAGATACGCGAAACCGCGCCACGCGAAACGAATCGAATCA
CAAGCGAAACAAAACAAAACAAACAAAATGGGGAAAATGGGCGATGGATG
GGGCGAAAATCCAGGGGGAGGGGCCAGCGAAATGAACCGAAAATATAAAA
ATGGCCAATGGAAAATGCTTGGCCAGAAATTACAAAGAGGCACGGGGCCG
TGATATTGGGGGCTTCTCCGCCGAAAAGGTAAATGAACTGTTGTACCTCT
ACCCCCTATTTTTCCCACCAATTTCCACCGAACAAATTACAATCGAAATG
AGGCGAGCTCGTTTTGTTTTTTCTTCTTTGTTTTTTTATTTTTTTTTATT
TTGACCAAATGAAATGCAATTGCCTTTGAGGGAAGAACCCTTTACGCGGA
GTACGATCAACAAAGCTTCCAAAATGTGAACAGCTGTGACCCATAAACTA
GTGGCAGTCGCAAGTCTAAACATTTTAATTAAATGATGATAAACGCATTA
TACGCACAGCTTAAAATGTTTTAGGCGTTTACTAGACAAATTACAATTTA
AACTTATATTTGAATTCTACTGAGCAACTGTTATAACCACATTTTGTAGA
ATATGTCTAACTTATTGAATAGGTTTTTTTACAATAAAAGTTAAAAGATT
ATGCGTATAAAAACAAACCAATATTAGTCATTTAAGATATTTTCTTATAT
ATACGCTCAGATGAATAACTTTACAGATTAACTAATATGTATTTTTATTA
A
>run_7_stripe Klingler_Dev_Bio_1996
GATCCTGGGATTCGGCCAAGATGGAGTAGCGCACACGGGCCAAAGAACAG
CTGGCAGTCGGAAAAGTGTGTGGAAAACGGTGGAAAGCCAGCCAATGCAT
GGCCACCTAACCAAAACACAATTTTGTGGGAGTGTCGCAAAGGCAAAGAA
TAAAAAAAAAAAGAAAACCAAAAAAAAAAAAAAAAGGAAAAGGTAAAAAG
AAAAACAGAAGGAAACCCGAAACACACTCATTCCCCGTTTTTCACCACAC
GAAAGAAAATAAAAAACACCCCCAGAACGCAGAAAAAAAATCACTCAAAC
AAGCGTTTTCCAATGGAAAGTGGTGAACCGGCTGTGGTGTAATTTTTTCC
GAGGGTTGAATGACGTCGCCAGCGGGGGAGGGGGATGGGGAGGAGCGGTC
GGAAGCCGCTGCCGACGTCGCTGCCGACGTCGCTGCCGGCAGCACTGCCA
GCGCCACAACCAAAACAACAAACCACAATTCACTTACACAACGCCGCAGC
CGCAGTCGCAGTCGGTCCGCTGCCGCCGCGCTGCCCGCTTTTCCGCTTTT
CCACTGCTGCCTTTTGTAAATAAAGAAGAATGCGCAAATTGGCGGCACAA
ATTGTTAAATACACTTTTCAGTATATTTTCAAATATATTCATAACGAAAT
AATAAGTTTGTTTTCCCTAAAAAAAAAAAACAAAACATTTATGCACGTTT
TATAATACTTTACAAATATTTGTTGAATAAATTGATTATTGTATTTATTA
TAAACGCTTTTGAGCTATTAAAAGATATTTAATTTTTTACTACAAAATAT
GTTTCATGCTTAAATTAAATAATTTAAATTGAATTTCAGTTTCACTTTAT
ACAGATGCTTAGTTAAAACAGTTTTTCGTCGTTATAATCGTTTCAAAAAC
GCATCAATATTGTTATTGTTCACTTGTCATTTGAAATAGTTAAACTAACC
AAACACCGAAGGGTACAAAAATGTTCCTCGATTGGCAGTCGCTTTTGTTT
TTTATTCTCCTGTGGCAGTGAGCATTTCCCCTGCGCCACTGGAATTTCCA
CGGTGCCAGAGTTTTCCGCTCTCTGTCGGTAATTTTTGTTGGGGGTTCTG
GGGTTCTCCGTGGTCAATGGCTCCTGGCTCCTGGGATCCCTGTGCATTCA
GTATAGCCTGGATAACGGTTGTGCGAGGAGCTCCATGAGGAGAGGCGGAG
CCACGATCGGCGCAGCCGTCTCGTTCTCTCCCATAACGATCGCCCTACTA
ATAAATCATCCCCTCTTGGATGTCAGCTATTTCCGTAGCATCTGCTCGCC
AACGGTTGGCCGATCTCTGCGGTTACCCCAGCCCCTCGAGCGTAGGTGCC
TCTCTTTCGTTCGCCTGGTGCCGTCTCTTTCTGCGAGGGGGAGGGATCTT
GCGCACGTATATGAATAATTCAACTGATCGCCGTGGTGATTGGGGGATGA
ACGGAGTACTGGTTTGTCCGTTCCTCGGAGGTGCGGAATGCACAGATCGT
AGTTCTGATACCCATTCATTTCGAGGAAATTTATTCAGGAACGTCACGGT
ATTTGCATAAGTGAAATCGTATCTCACAGTTAGCAGCCTGTATCGTAGAT
TGATTACTAAAATACTTTTCTAAATAATCTGCACTAAGATATAGTTCAGA
TTGCGTAAGATCGGTAAGTACAGAAGCTTTTAATCGCACTGGAAGTTTTA
TTTACCGCTCACGACATTTGCATAGATGAAACCGTATCTTACAGATTCAA
GTAGCTTGCGTACTAAACTACTGTACAAAAAATATCTGCACTAAGAAATA
GTCGGGAGTGATTTTTTATGGTGAAGTACAGAAGTAAATTCAGCTAATTA
AGCCTCGCTCTTTTTTGTTTTAAATTAACTGCTCAACAGCAGTGAGAAAA
ACATTGCATATATTGAGTACATGAATACAGGTTACTGTCGCCTTAATCTC
CCATCGGTTAATCCCGCTAAAAAGCGAAGTCCTTTGAGTTTTTGGTGGCC
AGGTAGGCACTTTCCGTATCAGATGCTCGTTGCTTATTTTTTGGGAACAT
ATTTTATGGCCCGTGGCGGCGGCTAATCGGCCAAAATATTTGCGGGGCGT
GCTGCTTAATCCGGGCGATTGACTTTCATAAGCAAAGGATTAAGATTGCG
CGGTTGGACTACCTGTTTTGAGGTGCGATATCAGTACATGCGATGGTACA
TCTGAGGGCCAGGTACGTCAAAGCCAGTAAACCCATAGTTTTCCCACTTT
TTTGGGGCCGCAAAAAAGCATCGGAGGGCCCATAAAAAAAGGGTTGATCC
TTTTGGCTGCTGTGGGCTCGTAGCGAGTTCGGTATGGAGATCAGGTACTG
CCTGGTGCTCGGTGATCCCTATGAGGCGGTCCTGCGGGTCCTGCGATGCG
CGTGCTGCGGCAGCTCCTGTCGCAAATTGCCAAGGAATCGCAGCAGGATC
CAAGAAGCGACGACAGGAGCGCTGATTTCCCGGGAAACCGGCAATCGTCA
ATCGGCCATCGGCAATCGCGTCCTTGTCGCACGCCCGCTAAACCTGCGCT
GTCCTGCCATATATCCCGGGGCTATATGGTGTGAAATCGGTGTAGGGACA
CGAGGTCCTTCGCAGCGAGCGGCCGCGCACGTACAAAAGGCAGCGCTGCC
GATACACTGGATTTACTGGAAGTGTGCGTCTATAATGTCCAGCTGAGAGC
GGCGCGTTCTCGCGACATTTTGGTTGGTCTTGCCTCGTAGTTCCCCTACC
AGAATGGCCATGCTCCCCATTCCTTCTCCTCCTCCTCCACGCGGTGCCTG
GAAGAGTCCGCCACCTCGGAAAACTCGCGGGTCCTGTGTGGCCTCGTTTT
TAAGGTTGTTTTGGTGGGCCGCAATTTTTTGGCCAGTCAGGCACTTGATT
TGCGTTCCACTGCACGAAATGAGTGTTGAAGGAATTGAGAATATTACTTT
AAATTGTCAAGTCAAGTGTCAAGTGTTATTCAGCAGCTCTTAAGAATTAA
TACACAGTTAATCCATTTTACATTAAGTTAATTAAATCGTTCATATTTCG
TTTTTGAAGCTAAGTTTCGTAATCTGAATTACTATCTATGTATGTGCTAA
TCACTTAGCCAATCGCTAAGCAAAATGTACAAATCTTAAAACCTAAGTAA
ACGTAGATTAGTTTGAAGAGAGTTCAATGTAGGCAGCCAAAGATACTCGA
TGTTCTTCCAAGTATGACACTTCCGCATCAGATTAAATCCGATCAGCTAG
CTAAACCTGATCCAATCAAGGATCGGCGATCGCAGGCAGCGAAAATGGAA
ATGAAATCGAGCCGGATTGCGCCACACGAACTGAGAGGCGCACAAATATT
TACAGGACTAATCGCAGGATAATCGCCCGATCAGCATTAGGATTAAGTTC
GATCCCCGGAGAGATCGATGGCACTGCATCTTAGATAGTACTGGAAGTGG
ACCGGACCTGACAATGGGTGTTAGTTGGACAGATTCAGATCGGAGATTGC
AGATCAGTTGATCGAGTTCCGAGTTCCGAGATCGGCGATAAAGTAAATTT
TGGGCGGAATCGAGAAAAACATTGAGCAACACTGAGGGATCAGTGTGCCG
TAATATGATCAGCCGGGGATTTCTGATTATTTTGAATGAAACACTAATTT
TTGGGACATTTTCGAACAATGGGACGCACTGTTATGCACGTGTATATGTT
TATTAATTAGATCTGATCTTAAATTACTTAACTTAACTTATTTGAAATGA
AATTATATGGATAACGTTGATGCATATTCAAAAAAAAAAAAATTAACACT
GGAAATGATTAGTTTTTTGAACAGATTATTAAAACGATTTGTAGCACTAA
TAATGATGTATTTAAAATATCGTGCTTATGTTGATATATATATTATATAT
ATATATATATCATATGTTGTTANNNNNNNNNNNNNNNNNNNNNNNNNNNN
NNNNNNNNNNNNNNNNNNNNNNTTTTTCGGCATCTTCATCTTAATCGATA
AGATACCTTCGAAAGCAATTAAATATATGATAATAAATACAAATATAAAG
GAAAATATAATTCATCTTATGATAGTATGGGATAGTGTGTACTATATGTA
CTATAGATTATTATCATAATTGAAAATCCCATGTTCCAAAATTTTCCAAA
CTCCACAATCGTATCACCCATGAAATTAAAAGGCTTAAATCCTTTTATCC
CAAAGTCATAGTGATATAGCTCTCCTGATGCTTGTGATAATATTTATGAT
AATTTCGCAACCTGATCCCTCCTCGCACTGACTAATTGAGTCCTCATGTC
CTGTCGGCAGGACGCCCCTGGCATCCTAGCTACTCGGGAAAGGGAAGGCA
AGGGAACGAGAAGGAGATGGTGAAGGGAACCCCCCGTTTGGCCATGGGTG
CCTACCTGTACCACCCGCCCCCGCCCCCCTCGACGAACCCCTCCGCAGGA
GGGCCGCCAAAACACGCGCGCCGCTGGAAGTGGAAAATGGGAAACTGTTG
CACGGCCGTTTTTCTTTTGGCGTGCGTGGCGAAAAAATAAAATTCAAAGC
GAAGAAAAGGAAAACGCACACAATTTCCAGACCGCCCGTGGGGAAAAGCG
AGAGAGGAAGCGAGAGCCAGAGCGAGAGAGTGGAAAAGTCTCGGTGTATT
TCTTTTTTGAGTTTTTCTTTGGTGCAATTTCCAGGCCATCACTCTCTCTC
TCTCTTTCTCGCTCTCGCCCATGCGATTTTCCTTTTTTCCGCTGTTATTT
TTTCCTTTTTGGCCACAAGTAACAAGCGACTTCTCTCTCACGTACACAGG
CACACTAACACGACAGCCAAACACACACACACACACAAACACACAGAGAG
ACCGCAATGGAAAAATGGGAAATTTTTTGCTGTGGTTGTTGTTGCGGCGG
CAATGGTGGTTGCTCGATATACCGATATATACCTGCCCCGGCACCCTTAA
AGGCGCGCCTGTGTGCGTAGGTAGCCAACCACACCACCATACCGCCCAGG
ATAATGGGCGGGAAAGAGACGGCGCTAGCGCCGTGCAAGTGGGACGGGGC
ACAAACGCCGGCAGAGCCGTCGACAGAGGCGGCGAGCAGCGCATTCCACT
TTAAATACTGCCAACGATCGCAGCAGAGAA
>run_stripe1 Klingler_Dev_Bio_1996
GATCTCCAGTTCGGCAGTTCGCGCTCGCCTTTTTCCCGATTTTCCGCATC
TCTCCATCTCTCCATTTAGGCATTTCAGCATTTCACCATTTCAGCATTTC
ACCATTTGATGATTTTCCCGCATCGGCCTACCTGCGTCTAATTTCGTTTT
AATCCTTTCACTAGCTGTACGCCACTAATCCGGCCGAATTTTACGGGTGC
CGGCGGCCGAGGGACAATGGCATCATCTATAAAGATGACAATTGCAAACA
ACAATGACGACAATCGCGGCAAGGACAAACAGTAGTGCCATACTCCTTTC
GCGGCCCGGTTCCCGGCAGTTTTCCCTTTTCCCGCCACGGTTCTCACTCC
TTTTGCCACTATTCATAATTAGTTGCAGGCAATTAAGGCAGCCCCCGCGG
TCACGAGCAAGGACACTCTCGTCCTCGCCCACCCGAAAATCGAAACCGAA
ATCCTATCTTCCAAAGTCCACATCCCGCGTCCCTTGTAGGAGGACAACTA
GGTCAATGCGTCGAAATCCTGGGCGTTGCCCCTTGCACTTTTGCGATTTT
TGTTTACGAGTATTTTGAAAACACAGCCGCACCCCTTTCGCCCAGTGATC
CCCGGATTCAGGATTGAGGATTCCGCACTCCTAATCCTTTGACTTTCAGT
TTGACTTTCGCTCCCAAGGATCGCCGCTAGTCCGGCTTTCCGGAAAGTGT
GGCTTACTTTGGTTCCGCTCGGCTCTACGCATCCCAAAAACTCGGCAATT
AACGCGGCTGATTCGCCCGAAGTCCAGAATCCTAAATCCCGATCTCTTCT
ATGGGTGGGTACCGCGCAAAAGGGTTTAGTTTTAATTAGTCGACTTTGGA
CGCGCCTCATCGAAATGGTCACCGAAGATTGGGAGGACGTGAGTCACGGG
GGGCGGGGCGATTTGGGAAGTTTCAAAACATTCAAATCGAACGAAAATCA
GTGCGCTATAATTTAGAAAAATTAATAGAAACTGGTAATAAAAGAATTAA
AAATGTTTATAATATTTATATGTATATTTATGGAGTGTGCAGCTGGAATA
ATATTAAGATTAAAGTGTTCGATATAACAAGAAGATAACACAAATGGCTA
AACACTGAGAAAGTAAAATGCAGATAGAAACCATACGAATCTCTTTAGTT
ATAATGATCTCCTCCGTTAGTTTAATCAAATTCACAATTTCCGCCAATAA
AAGCCCATAAGAACTTGGGAGAATTTCCCAAAAACTGCCGCCGCTGTCAT
TTAATTTGGTGATTAAGTTTTATTAAATGTTGCAACTGGCGAAGAGCGGC
AAATGCCGCGTAATCCCCCTCGCCCAAAACAAAACCCCAGGACGACACAC
ACGAAAAAAGAAGAAACCGAAGCGAAACCTCCCGACCGAGTGTCAAATTA
ATTAAAATGTCAGCGAAATATGTTCAATTGTCGGCTGGTCAGATGGATGG
GATCGAAATCGGATTCGGGATTGGGAATCGGGCTTAACTTCGGCTGGCTG
TCAAACAGTTTTTGCCGTAGCTGGGCATAGCCGGAAGGAAGGAAAAGTCG
GAAAATTGTGAAAGGGACGGCGAGAGAGCGCCCTAAGCAGCGGGTTTTTC
CCAAAAACGGGGATCCT
>run_stripe3 Klingler_Dev_Bio_1996
GCAATCGCAATCACCTTTTGTGCCGCTTGAGTGTTGCCAAAACCCCACCC
GCCACGAAGTTTCATCCCCATTTTCCGCCCACTTTCCATCCACCTTTGCC
GCGGCTCCTTGTGAATGCAAAATGGAATGACAGCCGGCAAGGACGTTGCT
GACAAACCCGAAACGCGAAAATGTCAGCAAACAGGGCCAAGAAAGGTTGC
AAGCGGGAAATGGCGGGGACAGCGGGAAAACGTAAAGGGGGAATGGCAGT
TGAGCACTTGCAGCCCCGGAAAGGATTACTTTGCAACGGGAGGCGCGAAT
AAATAAACAACAACCGAACACGAAACGTTTTGCATACGGAACTCGACTTT
GGGGGTAGCCCAATGTAATCATGCTAAGCATACAAACGAGCCTGGGGAAA
CTTGCGATGTCTGTAAGGACCCAGGCTTACCCTGTTTCAAGAACTTTTGG
CAATACGATCCTAAGTATGTTATGTTTCAGACTTATGATAAAACTAGGTG
CTGGAAGGATTAATAACAGAACACATTGAATTAAAGTGTCACATATGAAC
AAGAAAACTCACACTTAACACTTTTAAGATAATCAATAGGCATTTGTCCT
AGCCCATTGTTATAACAATTATCTTACAATTGCATAATGAAATGCATGGT
ATTTTTATTTGTCCATTGTCTCCGCATTTTTTGTCATATACCCAACATAC
CCTACTATACCTTAGAAAACACCACAGAAATGGCAGCCCCCGTCACCTGT
GACTGTGCGAAGTGCCTTATGCAATCGGTGTCCATATATTATGACACCTC
CGTAACCCAAACCCCAAACAAAGTTCAGAACCCCGACTCCAGATCCCCGA
TCCCAGAAACCAATCCCAACTGGAATGCCAAACAAATTACATGAACATGA
GAATTTTTAGCGATTATGCGCTTTATCGGGGGAGCACTTCGATTCCGTTT
GGGGTTTATTTTCAACAGTCTGTGGGGAGCTGTTTTGGTTTTGGCCTGGA
GGAAGGGTCAATGCGAATGCAAAATGGCTATAAAACTTTACCTTTATGCG
CCGATTTGCTTGTATTCAATAACAATTTGTTTAGACTAATCTTGAGGGTA
TTTTCGCAGGGATTTCCTGATTTTTTGCATTCGTTTTTGGGACAAAGATG
GTAGTTTCCGTAGATTGAAATTATTTCTATCTATAGAAATATACTGATTA
AATGTCTGGCAAATTGTAATCTCGATTAAATGCTGTGTAAGTGGCAAAAA
AAAAAACGTTGGGAGCGCGACTTTCGCAACTTTTGATGAAGTATTTTGTG
AATTTGCACATTTGCCCCACTTGACTACTGTCATAAATCCCTTTGTGCAA
ACTTTTCACGCCGTCTGGAGGAAGGACGGGTTTTCCATTTTCCGCTTTCC
TTGCGCTTTGTTTACTTTTTTATAGCCCAAGTGTTGGCATTTTTGATTGT
TTGCCCCGCAGATTTCTTCTTTTTGACAAATAAAATGTCAAATTATTAAC
ACAACAAGAGTTACCCACATCCTTCGTCGCTTCCTCTTCTGTTTCTGTTG
TTTCTGTTGTTGCTGTTGTTTCTAGCCTTCCTAACGAGCAGCTCACTGTT
TTTGGGGGTTAGACTGCGAAACTCCCACCTCATTTTTTTTATGGTGTACG
AAAAAATCGCGACATGTTGGCAATAAACAGCAGGTGCCGCTGGCAGGGAT
ACTGAACAAAAAATAAAAATACAAATGCAAATAAAAAAAAAAACACAAAG
GTATGGCAATTTCGCTGTGTCTGCTCCAGTTTCTGACCAGTTTTTAGTGT
TCTATTTTTTTGGTCGAGCAGCATAAGTTCTTTATATTGTTTTTTTTCTA
TTTTTGGAAATTTTTATGAGGTCAGTCGAGGGGCGAGAGCCGTTCAGGGA
TCAATCCATCATAAAGAGGCACTATGCACCACCCGCCTCAATTAGTTCGA
ATCTTCGGCTCCCTCCAATCTTTTTAGGGCGAAAAAAATTCGGAAATCCT
CGACGACAGGATTTTTATTGCTCGAAAAACATGCAAAAAAGTAGGACATC
GACGCAGCAGGACGCCCGAGGGTCCTTTATGGCTGCTCTCGTTTTACGCT
TCTTAGGTAATTTTTGGGCCAATTTCATGGGCCCATGAATGAAGCAGCGC
AAAAAGAGAAGAAGGCCCACGGCCAGCACACAAAAAATTCCTTCTAAGAG
GCGCAGAAAAAAATGCAAATTATTACGCAAGTCCTGCGGCTTCTGGGAAT
TTCGCCATTTGTAGGTCAGCTCAGCAGATTTATGAGGTCCTCGCTGAGGA
CCTGATCTAGATCTA
>run_stripe5 Klingler_Dev_Bio_1996
TCTGTTGTCATATTTTCAATTTTGCAATCTGCCTGTCACTCATTGTCCGA
CTTTGTCCGATTTTCCGGGTGTGCTGGTGTGCTGGTGTTTGGCAATCTCA
TGCTCATTGCCATTTCCCCCTCCCGATTTTCCGATTTTCCGAGTTCCCGT
TTAACGTTTAACGTTTCCCATTTCCCATTTCCCATTTCGCATTTGCCCAA
CCCCCATCAAAACGGGACTGTGTGTTTTTGTGTGTCCGTTAATGTGCATT
TGACATTTGGCGAAATGAGAATCTGGGCAAATGATACGGATTTATGGCAA
ATTTGTCGAGCGATTTGTGTCGATTTACATGAGTGCCAAAGCCAAGTGGC
CACTCAAGGCTGCCACATGGGATGTCGAGCGGATTGGTACCGAAACGCTG
CCCAACTCGAGCTGTTATGTTAATGATACCCGCCGACCTCGACAAGAGGA
GGTCCTTTTTCTGACTCTGACGGACAGTTGACAGCGGACCAGATGGGTTG
GCTCCGTCTCGAAGGCGATTCATGACCACCTTTTTGGACAGACTTGTGGA
TGGGATTTTGGGAATTATACCAATTATTCAAGTAGCGGCAGTTGAGTTGC
GTAATTTCAGCAGTATAAAATTTATAATCTAGTTGGATCAGAGGAAACTG
CTAGACGGCTAGTTGATAGTATATAAATTCCATTTGTATTCTCCATTTTG
CCTATTTAACTAAATAACCCAACTTTACTGACCTTCAAGAATTATTTGCA
ACTTTTATTACTCCTTTGACAAAACGCCAAGATACAAGGAACTCGTATCC
TTTCATTGAAGAGAAGACGCTAACATTGCATGAACACAACAATTTCCGCG
GAATATTCGAGTTAATTTTGAGATTCTCCCTACAGTTTCCTTACAGTTTC
TTTGACACTTTCCTATTTTGCCGAGAGCGCGCAAGTCAAGGACACTTTCC
CGCTAACTCTTGCCAATCCCTTCCTTCTTTGCAATCCTTCCATTTATTTT
CCCTTCCTGTTTTCCGGCTAACTCCACTGCTGCTTATATAACGTTGCGTT
TTGTTAAACAAACCATAAAAATTTGCAAAAAAAAAAAAGTGAAAAGAGTG
GGAGGGGGTGTTCATGCCCGAGCAAATCCTTTTTTTTTGCCCTTTGTCCT
TTTTGCCGGCGCTGTTGTTGTTGGTGTTGTTGTTCGGTTTTGGCGAAAAA
TGTTCAACTGTCGCGGAGTTGCGAGTTGAGTTCTGAAGTCAACAACAATG
GTAGGTATGTATGCAGGTGTGTGTTTGGTTATAGAGTGGGTGGTGAGGGC
ACTGAGAATAAATACGACCACATTCCAATGAATTCC
>run_stripe7 Klingler_Dev_Bio_1996
GATCTCCAGTTCGGCAGTTCGCGCTCGCCTTTTTCCCGATTTTCCGCATC
TCTCCATCTCTCCATTTAGGCATTTCAGCATTTCACCATTTCAGCATTTC
ACCATTTGATGATTTTCCCGCATCGGCCTACCTGCGTCTAATTTCGTTTT
AATCCTTTCACTAGCTGTACGCCACTAATCCGGCCGAATTTTACGGGTGC
CGGCGGCCGAGGGACAATGGCATCATCTATAAAGATGACAATTGCAAACA
ACAATGACGACAATCGCGGCAAGGACAAACAGTAGTGCCATACTCCTTTC
GCGGCCCGGTTCCCGGCAGTTTTCCCTTTTCCCGCCACGGTTCTCACTCC
TTTTGCCACTATTCATAATTAGTTGCAGGCAATTAAGGCAGCCCCCGCGG
TCACGAGCAAGGACACTCTCGTCCTCGCCCACCCGAAAATCGAAACCGAA
ATCCTATCTTCCAAAGTCCACATCCCGCGTCCCTTGTAGGAGGACAACTA
GGTCAATGCGTCGAAATCCTGGGCGTTGCCCCTTGCACTTTTGCGATTTT
TGTTTACGAGTATTTTGAAAACACAGCCGCACCCCTTTCGCCCAGTGATC
CCCGGATTCAGGATTGAGGATTCCGCACTCCTAATCCTTTGACTTTCAGT
TTGACTTTCGCTCCCAAGGATCGCCGCTAGTCCGGCTTTCCGGAAAGTGT
GGCTTACTTTGGTTCCGCTCGGCTCTACGCATCCCAAAAACTCGGCAATT
AACGCGGCTGATTCGCCCGAAGTCCAGAATCCTAAATCCCGATCTCTTCT
ATGGGTGGGTACCGCGCAAAAGGGTTTAGTTTTAATTAGTCGACTTTGGA
CGCGCCTCATCGAAATGGTCACCGAAGATTGGGAGGACGTGAGTCACGGG
GGGCGGGGCGATTTGGGAAGTTTCAAAACATTCAAATCGAACGAAAATCA
GTGCGCTATAATTTAGAAAAATTAATAGAAACTGGTAATAAAAGAATTAA
AAATGTTTATAATATTTATATGTATATTTATGGAGTGTGCAGCTGGAATA
ATATTAAGATTAAAGTGTTCGATATAACAAGAAGATAACACAAATGGCTA
AACACTGAGAAAGTAAAATGCAGATAGAAACCATACGAATCTCTTTAGTT
ATAATGATCTCCTCCGTTAGTTTAATCAAATTCACAATTTCCGCCAATAA
AAGCCCATAAGAACTTGGGAGAATTTCCCAAAAACTGCCGCCGCTGTCAT
TTAATTTGGTGATTAAGTTTTATTAAATGTTGCAACTGGCGAAGAGCGGC
AAATGCCGCGTAATCCCCCTCGCCCAAAACAAAACCCCAGGACGACACAC
ACGAAAAAAGAAGAAACCGAAGCGAAACCTCCCGACCGAGTGTCAAATTA
ATTAAAATGTCAGCGAAATATGTTCAATTGTCGGCTGGTCAGATGGATGG
GATCGAAATCGGATTCGGGATTGGGAATCGGGCTTAACTTCGGCTGGCTG
TCAAACAGTTTTTGCCGTAGCTGGGCATAGCCGGAAGGAAGGAAAAGTCG
GAAAATTGTGAAAGGGACGGCGAGAGAGCGCCCTAAGCAGCGGGTTTTTC
CCAAAAACGGGGATCCTCTGTTGTCATATTTTCAATTTTGCAATCTGCCT
GTCACTCATTGTCCGACTTTGTCCGATTTTCCGGGTGTGCTGGTGTGCTG
GTGTTTGGCAATCTCATGCTCATTGCCATTTCCCCCTCCCGATTTTCCGA
TTTTCCGAGTTCCCGTTTAACGTTTAACGTTTCCCATTTCCCATTTCCCA
TTTCGCATTTGCCCAACCCCCATCAAAACGGGACTGTGTGTTTTTGTGTG
TCCGTTAATGTGCATTTGACATTTGGCGAAATGAGAATCTGGGCAAATGA
TACGGATTTATGGCAAATTTGTCGAGCGATTTGTGTCGATTTACATGAGT
GCCAAAGCCAAGTGGCCACTCAAGGCTGCCACATGGGATGTCGAGCGGAT
TGGTACCGAAACGCTGCCCAACTCGAGCTGTTATGTTAATGATACCCGCC
GACCTCGACAAGAGGAGGTCCTTTTTCTGACTCTGACGGACAGTTGACAG
CGGACCAGATGGGTTGGCTCCGTCTCGAAGGCGATTCATGACCACCTTTT
TGGACAGACTTGTGGATGGGATTTTGGGAATTATACCAATTATTCAAGTA
GCGGCAGTTGAGTTGCGTAATTTCAGCAGTATAAAATTTATAATCTAGTT
GGATCAGAGGAAACTGCTAGACGGCTAGTTGATAGTATATAAATTCCATT
TGTATTCTCCATTTTGCCTATTTAACTAAATAACCCAACTTTACTGACCT
TCAAGAATTATTTGCAACTTTTATTACTCCTTTGACAAAACGCCAAGATA
CAAGGAACTCGTATCCTTTCATTGAAGAGAAGACGCTAACATTGCATGAA
CACAACAATTTCCGCGGAATATTCGAGTTAATTTTGAGATTCTCCCTACA
GTTTCCTTACAGTTTCTTTGACACTTTCCTATTTTGCCGAGAGCGCGCAA
GTCAAGGACACTTTCCCGCTAACTCTTGCCAATCCCTTCCTTCTTTGCAA
TCCTTCCATTTATTTTCCCTTCCTGTTTTCCGGCTAACTCCACTGCTGCT
TATATAACGTTGCGTTTTGTTAAACAAACCATAAAAATTTGCAAAAAAAA
AAAAGTGAAAAGAGTGGGAGGGGGTGTTCATGCCCGAGCAAATCCTTTTT
TTTTGCCCTTTGTCCTTTTTGCCGGCGCTGTTGTTGTTGGTGTTGTTGTT
CGGTTTTGGCGAAAAATGTTCAACTGTCGCGGAGTTGCGAGTTGAGTTCT
GAAGTCAACAACAATGGTAGGTATGTATGCAGGTGTGTGTTTGGTTATAG
AGTGGGTGGTGAGGGCACTGAGAATAAATACGACCACATTCCAATGAATT
CCTAAATTCCTAAAGTGTTGGTCTATATTAATTAATATTTATTTGTGTAA
GTCACCTTAGAGGATTTGTAGATTGTCAAAAGACGCATAGAATTTAGTAT
AATATACTGTTCATATTATTTGCATGTGACATTGTATAGGCAGATATTTT
TTTGCAGTGCCTGAAGGAGTTGCCTTTGAGTTTGGCAATTGTTTGGTTTA
CTGAATGCGCCATAAAAACGTCAACGGAATTCGCAATCGCAATCACCTTT
TGTGCCGCTTGAGTGTTGCCAAAACCCCACCCGCCACGAAGTTTCATCCC
CATTTTCCGCCCACTTTCCATCCACCTTTGCCGCGGCTCCTTGTGAATGC
AAAATGGAATGACAGCCGGCAAGGACGTTGCTGACAAACCCGAAACGCGA
AAATGTCAGCAAACAGGGCCAAGAAAGGTTGCAAGCGGGAAATGGCGGGG
ACAGCGGGAAAACGTAAAGGGGGAATGGCAGTTGAGCACTTGCAGCCCCG
GAAAGGATTACTTTGCAACGGGAGGCGCGAATAAATAAACAACAACCGAA
CACGAAACGTTTTGCATACGGAACTCGACTTTGGGGGTAGCCCAATGTAA
TCATGCTAAGCATACAAACGAGCCTGGGGAAACTTGCGATGTCTGTAAGG
ACCCAGGCTTACCCTGTTTCAAGAACTTTTGGCAATACGATCCTAAGTAT
GTTATGTTTCAGACTTATGATAAAACTAGGTGCTGGAAGGATTAATAACA
GAACACATTGAATTAAAGTGTCACATATGAACAAGAAAACTCACACTTAA
CACTTTTAAGATAATCAATAGGCATTTGTCCTAGCCCATTGTTATAACAA
TTATCTTACAATTGCATAATGAAATGCATGGTATTTTTATTTGTCCATTG
TCTCCGCATTTTTTGTCATATACCCAACATACCCTACTATACCTTAGAAA
ACACCACAGAAATGGCAGCCCCCGTCACCTGTGACTGTGCGAAGTGCCTT
ATGCAATCGGTGTCCATATATTATGACACCTCCGTAACCCAAACCCCAAA
CAAAGTTCAGAACCCCGACTCCAGATCCCCGATCCCAGAAACCAATCCCA
ACTGGAATGCCAAACAAATTACATGAACATGAGAATTTTTAGCGATTATG
CGCTTTATCGGGGGAGCACTTCGATTCCGTTTGGGGTTTATTTTCAACAG
TCTGTGGGGAGCTGTTTTGGTTTTGGCCTGGAGGAAGGGTCAATGCGAAT
GCAAAATGGCTATAAAACTTTACCTTTATGCGCCGATTTGCTTGTATTCA
ATAACAATTTGTTTAGACTAATCTTGAGGGTATTTTCGCAGGGATTTCCT
GATTTTTTGCATTCGTTTTTGGGACAAAGATGGTAGTTTCCGTAGATTGA
AATTATTTCTATCTATAGAAATATACTGATTAAATGTCTGGCAAATTGTA
ATCTCGATTAAATGCTGTGTAAGTGGCAAAAAAAAAAACGTTGGGAGCGC
GACTTTCGCAACTTTTGATGAAGTATTTTGTGAATTTGCACATTTGCCCC
ACTTGACTACTGTCATAAATCCCTTTGTGCAAACTTTTCACGCCGTCTGG
AGGAAGGACGGGTTTTCCATTTTCCGCTTTCCTTGCGCTTTGTTTACTTT
TTTATAGCCCAAGTGTTGGCATTTTTGATTGTTTGCCCCGCAGATTTCTT
CTTTTTGACAAATAAAATGTCAAATTATTAACACAACAAGAGTTACCCAC
ATCCTTCGTCGCTTCCTCTTCTGTTTCTGTTGTTTCTGTTGTTGCTGTTG
TTTCTAGCCTTCCTAACGAGCAGCTCACTGTTTTTGGGGGTTAGACTGCG
AAACTCCCACCTCATTTTTTTTATGGTGTACGAAAAAATCGCGACATGTT
GGCAATAAACAGCAGGTGCCGCTGGCAGGGATACTGAACAAAAAATAAAA
ATACAAATGCAAATAAAAAAAAAAACACAAAGGTATGGCAATTTCGCTGT
GTCTGCTCCAGTTTCTGACCAGTTTTTAGTGTTCTATTTTTTTGGTCGAG
CAGCATAAGTTCTTTATATTGTTTTTTTTCTATTTTTGGAAATTTTTATG
AGGTCAGTCGAGGGGCGAGAGCCGTTCAGGGATCAATCCATCATAAAGAG
GCACTATGCACCACCCGCCTCAATTAGTTCGAATCTTCGGCTCCCTCCAA
TCTTTTTAGGGCGAAAAAAATTCGGAAATCCTCGACGACAGGATTTTTAT
TGCTCGAAAAACATGCAAAAAAGTAGGACATCGACGCAGCAGGACGCCCG
AGGGTCCTTTATGGCTGCTCTCGTTTTACGCTTCTTAGGTAATTTTTGGG
CCAATTTCATGGGCCCATGAATGAAGCAGCGCAAAAAGAGAAGAAGGCCC
ACGGCCAGCACACAAAAAATTCCTTCTAAGAGGCGCAGAAAAAAATGCAA
ATTATTACGCAAGTCCTGCGGCTTCTGGGAATTTCGCCATTTGTAGGTCA
GCTCAGCAGATTTATGAGGTCCTCGCTGAGGACCTGATCTAGATCTAAAT
AATTTTTATGATTCTTTTTTAACAAGCCGGCCATAAAGCAGAACAGAGGG
CGAGCAGGAAAAAACTGTAGCAAAGTTGAGAATTCC
>salm_anterior Kuhnlein_MoD_1997
GATCGAAGGGATTATAATTCCAGCCAGGCAGCAGCCCTACATATCCTTCT
CGTTTCCCGCTTGCTTTGCGACAATTAAGGCAAATATTTTGCGTACTAAT
TAAGCATGGCTCAAGAGCACCGGAATCGTGGGCGGATTTGCATATGGCGC
GTCGGATTTGCAGCCATTACCCTTTTGTTGGCCAAAGGATTTGTCCGTGG
GCGTTGCATTTTCCTCCGGCTTATCGAAGATCGATCCTCGCTCCTTCCGG
GAACTCGCATCCGTCACGCACCGATCGC
>salm_posterior Kuhnlein_MoD_1997
CTGGACTGTTTTGGCCCTGGGAAGTGATATGCAAATATTGACACCCATCA
TTTTTCAATATTTGAGCGTGAAATTTGTGCCATCCTTTTGCGTGGGATCG
GTTAAGCAAAGGAGTGTCATAGAAATGGGTGAAATTCTGTTCAAGGCTGT
TTTGTATAATGAAAATTGATGAATTGCCATTCTGTCTATTTTTCGAGGTC
ATTGCAAGCCGTTTTTCAGGGGCGTTACCGAAGTCGACT
>slp_ecto_stripes Lee_Develmopment_2000
CCCAAAGTCGGTCGAACAGAATTAAAGTCAAAGCCAAAGGCCGAAAATAA
GAAATAATTGAGACATTTGTTGGCAGCAGCGGCGGCGGCTGTTTCTTTTT
GGTATATTTTTGGTCTACCCGCAATGACAATGTGATAAAATGTACCTAAA
ACAATGACATCAAAGTCGGTTTCCGAATTTCTTTTATTTCGTCCATGGGC
GGCAGCTCCTTGCATTTTTCAGGTGACATCTTATTTCCACCTTTCGGCAC
GTTTCGAACAATGAGTGTCCTTTTTTGTCGTGGTACGCTACTCCCGCTCA
TCAAAGGATATATGCGGCCACTCTGATCTCTGCCGATCTCGCCTTGATTA
TGTTGTCACACAAGAATCACAAGATTAGACGAAAATCACGGCGACGATGA
TAAGGCGATATAGATCAAAGGATCATCGAGATCGGCTCCTTTTGGCTACT
TTATGTGGATTATGTTGTCACATTTGGCACAATCGGTTCAATGCGTTTTC
GTGGAACTTGCTATGCGCAAAAGGATATTGTAATCGATATGGGAAGATCA
GTGCCGAGATCAGCGGGATAATATTTTATTATCGTGAAGGTGAGAAATTC
CTCAAAGGTGTCAACCAAACTGTGAATAAACAATGGAATTGGATCATACA
AAACTGTATAAGCTGGTAATGAGGTCCTAAAATAGGTCTACAGATTTATA
CTTGATCGAAGAAGAGTGAAGGGAGCTAGCTGGGAG
>slp1_head Lee_Develmopment_2000
TAGCCGACGAGATCCTTCCAGGTTTTTATGCATCCTGTCTGGCAATCCCG
ATGCCAACCGCATGGACAACTTAATCAATAAGTCGCAGTCGCGCCCGAAG
GATGCGAAATATTTTTTTTTTATGTGCCTCGGTGTGGAACTGATCAATTA
TAGTGGGTGTTGACTGTACGCTTGGAGATCCTTTCGGCTCGTTAGGCTAT
AAAGTTGTCAAAGGCGGTTGCTTACGATCTCCAGCTGCTTCCATATGGGG
GAGGCGACTCTACTTAAGTGGAACTTTGACACACATATGGTTAGGAAATA
AAATAAAATTTAGATGCCTTTGAAGAGGAGAACATTGGAGGTGGTGGCTC
TTGAGAGCGGGGATCTTAATCGCTGGAAATATTAGTTCTGACAAGCATAT
TTATGTTTGAAGTCTTTCAGGGGAAACGCTTTCGAGATGCTCATTCAATG
TTTTACATATATAGATTTTCATATTTCTCTTACCTGGATGCCAATAAAGA
TTTACCCCCACTACCTGAAGTGCAGATTTGGCAGCAGTAAAAGTGAAACC
AGATCGTAAAGGCAATATAGTAGTAAACTTAAGTCCGGTTTTGTACCTAA
GCCAAGTAGCAGGATTCATTCA
>slp1_meso_stripes Lee_Develmopment_2000
AATTCGTTTTACCACGACGTCCTCCCGGCAAAAAAACACATTAAAGTCAA
ACGAAAAGTCAGGAAGGGATATATAATTTTCAAAGGTCTTACGACCAGAA
ACTATAACATAGATTAAATATCTTCATCTGTTTTTATAATTGTCTTCATC
TTTTCATATTTTTTTATGCCTAAAAAACTGCATAGGCACACCTTGCAGTT
GATAATCGAATTACCCATTACTCTATGCAGTGTGCATAAATTTTCCGCAA
TGTGTGTGTCCAGGATGTGTGGACTTTTTGAAGGGATTAGGGATTTCACA
AATCAATTAGTTTTGTCGCGGTTGTCAAAATTATGCACTCGCCAGGGAAA
AGTCAAAGTCGAAGTCGGCGAAATGCCTTTCATCTGTAAGTCCGACTTGC
AAAAAAAAAACTACACAAATTTCCAACTCAATTAGTGGCCCAGAGCAAAA
GAATAAAAAGAGAGAAAAAGGGAAGCCGCAAAAGGAAAATCGAGGCGTTC
AAATCTTCATTTATCCCTCGCTTAGAAAAGAAAGAAACGCTCTGCAGAAG
AAAGAATAGTAACTGAACCTGCCGCCTCGGCAATTGTTAACCGCCTACTT
TTTTCGACTGCCTATACCTTTCTTTCTCTATCGCTCGATTGCCGTCTCTT
TCGGGCACTTTTAACTTTGCCGACTTCTCTGAGTGCATCATTATCATCGG
CAATTGGACTACTGCGTTAAAAGTGCGCTGCCTACTTTTTTCTTCCCAAC
TCCTCCATTGTTTTGTTCACTTATTTTTTATTTTTTGGTTTTGGGCAAAA
AATAAAATATGAGAAGGGAGCAAATTAATAGACAGTCATTTGGAACATGT
GTTGTTGCTGCTTTGATTGTTTTGTCAAGTTGTCTAAGATATCAAACGCA
CAGTGCCGCCGACAAGTATTCGCCCCCATCCATTCATTCATCCATCCATC
CATCTGTAATAACCCACAGCGCTGACGTCTTCATTGTGTCTACTTGACTT
TCGCCCGATTTATCTGCCTGTATATTTGTTCAATTGTTCTAACAAAACAT
GCCATAAAAACATAAAACACTATGGACACAAAAACCACTTGTACATTCGT
GTTTTTGTAGCCGGGGTCCAGTCTCGGTCCATTGCCAACCCACTCGCAAA
CGAAAAGTCCGGACTTCAAAGTCCATTTCGGTAGCAAAGTAGAGTCGGCG
AGACTTCGTTTGATCCCAAAGGATGTTTGTCCATGTGAGTTGCATGTGTC
CTTGAGATCCACGGCACTGCAATCATCTCCTAATTTCCTAAAAGTGTCTT
CAAGTATTAAAAAACCTTAGCCTACAAGTATTATCGCATTCTTTATCATA
GAACAAATTGATATTCATTCAAATTTAAGCTATCTTAAAATCTTAAACAC
ACACACACAAAATCACCAAAATATGACTTAACTTTCGTGCAACCAATTTT
AAATTCCACTGCCAGCCAACACTGAGCACAAATATTTGCCAGAGTCCATG
CTTATAATTTTCCAAATCTATTAATCTCCAAAAGGATTGCCAGAGATCCA
CATT
>tll_P2 Rudolph_Development_1997
GTTACCTGGCTTAGGTAGGCGATAGACTGAAATATTCCGACCTGCCGGTG
ACTGCTGTTTCAATTCTTGTGGTGGATTTAGCGCTAATCCCCCGGATTAG
CGACTGAACGGCGTTCCGAGTTCATTAAGCAAGGGAGCTGATAGTTGGTC
TCAATGAAAGGAAAGGGGAAATCACTACCAAACTCAAACTTCCTAAAGTC
ATATATTCCGTAACTACAACTTGATGAATGACAAATTGCTTTATTGCCAC
AATCAAGAAATGTTATCTCTAAAATTCCAAATTAATTAAATAGTAATTTT
AAATGTATTGGCCCTTGGAAACTGTTTAAAGAACTATGCGAATTGACTAT
TACCACATATTAGTTGTTATGTTAAAAGCAATGACTAAATTTTCGCTTAG
TTGTGAACATACTCATACAACGTGGGAAGATCGAACAGATGCAGCCTCCT
CATCTGCATATTCACGAGTTCCCACAATTATAATTACTTCAAACTCAATG
AACGGTCAAGGGAATGTCAAAAATTGATATGTCATCGTCATCTGGTTTAG
TAGAGCATCCTCCCCCCATGGAAGTCCAGCTAATGATCGGAATAGCAACA
CACGCAAGCGAATTCCCATGCAGCACACCTGAGTTCCAATTAACCACCCC
CTCCGATTCAGCATCATCCAGGGGTTGACTAGTCCAATTAGAACCCCTGG
ACATTGCAACCCCTGGCGACTGTTGTTGATATCATGTCAAGCATTTTATT
GATCAAGTTACGCATCCGTAATACGAATCGAAATATAATTGCTCTTTTCA
AGTGTCTATCGTATATCAAATGAATTGCATTTGCATCTCCGCCCTTCTGC
ATTCGAGTCCGTTCGAGCAGAGAGCTGTTCCCACGTTCGAGGTCCTGGAT
CAGGATCACATGGCCTTAGGCGTTGGTGCGTAATCGCACCAGACTTACAG
GATCTTGCTTAACATTATTAAGTACTCGCCCGATGCTGGGACCTCGCACA
ATGTCTTTCTTTTGAATTCGCTGATCCCGAAGACAGAAAAGCTTGATCTA
GCAGCCTCCCGACCAGCGTGCCTTTTCCAGGCAGTACCACTCCCGCGATC
TAAAATCCGTAATCTGCTTAAGCGGCGAGCTTAAGTCGAGGAATCGGTGG
GTCCTTCGGGACTTGGCAGGACCAAGCGAGATTAGAGGCACTGTCCACTT
GAATCCTAAAGGCTCTCAAAAGGCAACGCCTAATCTGGCTCAGCCGCGGG
AGCTACTATCTCAAATGGCTAGCTCCCATTTTAGTAACATGAACCTTTGA
TTTTAACAACTCCGTTTTGGGTTTACTTTAAAATAATTTTATTTATTAAG
CATTTATAAAAATTATTATTAAAAACGCAATCTGAGCTCCGCAATAATTT
TCATAAAGTATTTTTAGATTGAACCTAAAAAGTTGCCAAAGCTGGCTAAG
AAATGCAAATATTTGTTTTTTATTTTAATCAGTGCATATATTTTATATAG
GAAATACGTTGTATTTGGTTAGCAGAAGTTATTCCAAAATTTAATTTTAT
GGGGGAATCGAAGAATTTGTTTAGATGCTCAACATTATAATGCACTTTCT
TAATTAAAAAATGTTGAGTACATTTTTTAAAAATTACGATACAAAATTCA
TACTCAGATTTGTGTAAAATTGATAAGCTCAAGAAATCTGTACAATCTGA
TATCTATCAAAGTCTTTAGATTTATCATTTCCCTAAACATTTATATGGTT
GCATCATAAAAACCTAATTACTGAATGGAAAACAATCAATAGTGCGTGGT
ATTCAACCCCTGCTGCTACTATCGCCACTCGAAAAGGACTCGCCTCGCAG
GACTAGAAGCGAACCCACAGGTACTTCACACAAATCACAAAGCGGCAATA
ATGGCAGCGCCATAAAATACTCGGCCATGGATATGGAAGGATATCTCTTC
ATTAACAACTGTCGCAGGACGGGCAGAGATTCTCTGCTGCGAGAGAGGGT
AGCAGACGGACGAGGAGTTCGCGTGAGAGAGCAGGTAGTGAATCCTGCGG
AAAAGGGCCATAAAAACCGAAAGAATTGAGAATGAGAATGAGCGACGGCT
GCTGCGTTCCTTGCTCAATGAATTTTTCGCAATGGCAGCCTGCCGCAGGA
TCGAAGGATTCTCCAGGGGAGAGTGAGAGAGGATATGCGAGAGAGGGCAT
TAGAAGCAACCCTCTCCCGAGTTTCGACCAATGAACGCGGAGTTTGTCTA
CCTAAGGGTGATCGACTGCTCGATGAATGGATTTGGTCTGCAGGACTATT
AAAACGCCGGCGGTCCTCACAGCAGACAACACAACCCATCGTGATCTCAG
CGAGTCCACATCGGAGTAACCAAGGATATATCGAATATATCACACAATCC
GCAATACCGCCGTCCACCCAAACCGTTAAAACAAAAATCCAAAACGACTC
AAAGATACACCAGTGCCAAGTGAAATTCAATTTGTGCAAGCGTTTCTACA
AAAATCGCCAAAATTACGCCCCACATCGGTATGCAGTCGTCGGAGGGTTC
ACCAGACATGATGGATCAGAAATACAACAGCGTGCGTCTTTCGCCAGCGG
CATCGAGTAAGTATAGCAAAAAAAAAAATCAGATAGCAATGAAAAAAGAA
GAAAACAATCTTCCTAATATATAAAATTAAGACAATCCTTTACTTATACC
AACTTTCCCCCCTTCTTGAATTTCCAGGTCGCATTCTATACCATGTGCCC
TGCAAAGTCT
>tll_K2 Rudolph_Development_1997
AAGATCTGTGAACACTTTTAGCCGGAAAAGCGGGGCGAATTCGGTAAGAG
TTCGTAGATTTTCTATCTCCTGTGGAAAAAGTGAAAACATAAACACATTT
TACTCGCAAATTTTTGCAAGAAATGTGTAAAATTTCTCGGCATATCTGGG
AATGAAATCCGAAACTTTTAGCAACAGTCTCGGGCGTGAGAAATGTAACG
CAGATATTAGACTACTCTCTATCTGGAATAATCTGCGTATGACATAATCT
TAGGACTTAAAGATGCAAACGAGACGTGGCCTGGTTTCTGGCCCTCTAAA
TCTTTTCAAAAACAAAGGGCCAGCGGCAAACAGGACATCCTACTTAACAG
CAGCGAGCTGGTATTCAATTGTAAAAAAGGCAAACAAAAAGTCCTTAAGT
TATGTTGGCTGGCAAATGTTGAGCGCGAAACAAAGAGGCTCCTCTTTGCG
AGGACCACAAAAGGTCCTCAGATTCAGACTCAAAACTAAGGTACTGGCAC
TTATGCAAGGTCCAACTAATACACCAAGAAAAATTAAAAGAACTCGCTTG
AAATGCAAAAAAATACTAAAAGGCACAATTTGAAATATAGTTGTAAGATG
TTATAACTTTACATGACCTTCTATTAAATATCTAATATCTTCGTAATTGA
ATAGATCAGTAGCAAACATTTGTATAAATTTTCTCTTTGTGCAGGACATA
ACAATCAAAACTGAATTGGAAATGGAAGCAGCGACTTCATCACTTGTTTC
CTTTGGCTCTCCTGTTGCATAAATAATCTCGGGGGCATTCAACAGTCTGA
AATCGGAGAACTTGCCGGAGAAGACTCCGAATCTCGCATCGGATATCGGG
TCGTAGTAGTGGCCCAAATCTTGGAGGTGTGTCCCATTGTTCTGGCCGCG
TTTCCGTGGCAGCCACGAATATGAAACCTATCTGGAGGATTTGATTTTGC
ACGTGCAGGTCTGGGAACCTCGGCACTCCGAGGACCCGATTCTGGCTGTC
AAATCCCGACAAAAGTTGCTCAACTTTCTGCCGGCGTGTCCTCCCGACTT
GCGCAATTTTTCCGAGGATATTCGAGCACTTTAATTTCATGTTTGGGATT
GTTCGCCTGATTTCTCAAGATCAGATTGCTTATCTGTGTCCCCGTTCCCC
TGATTCAATTTGCCCGCCGTGTAATTATTGCGCTTTTCCTAGGCTGTTTG
TCCTCTTTAGGGTCTAATAGTCCACTTCCTGCCTTTCAAGCCTCTTGGGG
TTCCATTTGCACTTCAGTTTGACGTGATTTGCGAGTCGCTTCCTGTGGAT
CTCGTTCTCGGGAAAGGATATTCGGAGCTATCTCCTTTACTCCCCTGTCT
GTTTGCACTTTTCAGTTTGGGTTTGACAGGCTTTTTGCTTTTACGAACTG
GTGAACTTTGCTGTCTCGCTCCGGCGGAAGTTGTCGTTAAAGGTTTTCGT
TTCCGCAGTTTCTGGGTGCATTTGCATATTATGAGCGCCAAAAGACTTCT
GATTCTTTGTCTTCTTGGCGCCAAAAGGGATAATTGATGGTTACGCAATC
GGGTTTGGTTACAGTTTGGGAAAGAGTTAAGCCCGCCAAAAATGTAGATT
TATTTGAATAGTTATTCGCTCTGAATTTTTATTCTGATCCGAAATAAATC
TAATTCGTGGATTTGCAAATCTTTAGAGATTAGTAATGTGTCGAGACTAA
CGGCGGCCTTTAGGACTTGAAGGGTTTGACAGTGGGTGTGGGACTTCTTA
AAGATTAAGTCCAATTTCTGTGTCTTTAAACCTAAGCATTCTATATATTT
TACATGAACATTCCTACGCATTTGTGAGGACATGTGCACTGAAATGCAAA
AATTTTTCTGCGACACCAGATAGCGACGTGCCATAAAACTGAAGCAAAAC
ACTCATCTAATGACATTTCGGGTCTTTCCCATCAAAAGTCTGGCGCGATT
CATAATGACCAAAGCGCAGGGTCAGCGGTAGAATATCTCGGGAAATAACC
ATGGAAATAGGGTCGGTCTTCCCTCGAAGAGTTTACTCAATGCTCAATGA
ATTCGGAGCGGCGGCGGCAACTTTTGGGCCATAAAAGCGAAGAGCGGGAT
TTTTCCACCTCCAGCATGCAAATGAAGTGAATTTCCCAGCTATTTAACCC
TTTCATTTCGCTCGAACCTCGAATTGCCATTAGCCGTGTGGCGTCTTAAC
CCTTTTCTCCGAGCCGTCGAGCAATTCATAAAAACGCAGCGAAAGTGCCA
TAAAAATCGAAGCCAACCCAAACGGTAGCACCTGCATTCTTCGAAGACAA
AAAGGTGCTAACTCGTAATTAAGACGAATAATCGCTACCTAGATCCTTTC
GCTTTTCGTCCTCAAGGAACTTTGTAAAAAAGTCGCAAAAATTCTGGGAA
TTTTTTATTCACTTTTATTCATCGGCGACCTTGAATGGCCGTTTTGATGG
CGGTGGGTGG
>tll_P3 Rudolph_Development_1997
AGCTCCGCAATAATTTTCATAAAGTATTTTTAGATTGAACCTAAAAAGTT
GCCAAAGCTGGCTAAGAAATGCAAATATTTGTTTTTTATTTTAATCAGTG
CATATATTTTATATAGGAAATACGTTGTATTTGGTTAGCAGAAGTTATTC
CAAAATTTAATTTTATGGGGGAATCGAAGAATTTGTTTAGATGCTCAACA
TTATAATGCACTTTCTTAATTAAAAAATGTTGAGTACATTTTTTAAAAAT
TACGATACAAAATTCATACTCAGATTTGTGTAAAATTGATAAGCTCAAGA
AATCTGTACAATCTGATATCTATCAAAGTCTTTAGATTTATCATTTCCCT
AAACATTTATATGGTTGCATCATAAAAACCTAATTACTGAATGGAAAACA
ATCAATAGTGCGTGGTATTCAACCCCTGCTGCTACTATCGCCACTCGAAA
AGGACTCGCCTCGCAGGACTAGAAGCGAACCCACAGGTACTTCACACAAA
TCACAAAGCGGCAATAATGGCAGCGCCATAAAATACTCGGCCATGGATAT
GGAAGGATATCTCTTCATTAACAACTGTCGCAGGACGGGCAGAGATTCTC
TGCTGCGAGAGAGGGTAGCAGACGGACGAGGAGTTCGCGTGAGAGAGCAG
GTAGTGAATCCTGCGGAAAAGGGCCATAAAAACCGAAAGAATTGAGAATG
AGAATGAGCGACGGCTGCTGCGTTCCTTGCTCAATGAATTTTTCGCAATG
GCAGCCTGCCGCAGGATCGAAGGATTCTCCAGGGGAGAGTGAGAGAGGAT
ATGCGAGAGAGGGCATTAGAAGCAACCCTCTCCCGAGTTTCGACCAATGA
ACGCGGAGTTTGTCTACCTAAGGGTGATCGACTGCTCGATGAATGGATTT
GGTCTGCAGGACTATTAAAACGCCGGCGGTCCTCACAGCAGACAACACAA
CCCATCGTGATCTCAGCGAGTCCACATCGGAGTAACCAAGGATATATCGA
ATATATCACACAATCCGCAATACCGCCGTCCACCCAAACCGTTAAAACAA
AAATCCAAAACGACTCAAAGATACACCAGTGCCAAGTGAAATTCAATTTG
TGCAAGCGTTTCTACAAAAATCGCCAAAATTACGCCCCACATCGGTATGC
AGTCGTCGGAGGGTTCACCAGACATGATGGATCAGAAATACAACAGCGTG
CGTCTTTCGCCAGCGGCATCGAGTAAGTATAGCAAAAAAAAAAATCAGAT
AGCAATGAAAAAAGAAGAAAACAATCTTCCTAATATATAAAATTAAGACA
ATCCTTTACTTATACCAACTTTCCCCCCTTCTTGAATTTCCAGGTCGCAT
TCTATACCATGTGCCCTGCAAAGTCT
>tsh_enhancer Core_MoD_1997
TCGAGTTTGAATGGTGGATGAAATTCACAGCCAAGGCCCCAGGAGAAGAC
CGAGAGGAAAAACTGGGAGACGGAAGGCGACAGAAAGAGAGACAGGGATA
GAGAGCGAGTCGAGCTCGAACATGCTGCGTGGCCATTGCTCTGTCTCTTA
TGTCCTTCGATACTCTGGCTGACAGCCTGTCGCTTCTTCATCGTCATTTT
CGTCGTTCTCCGTTCTCCGTCAGTCGTCGTCGGCCATGATGGAATTGTCA
AAGTGTGAGTGTGCTTGTGTGCCTGTGTGCCCTTTCCCCATGTCTTTCTA
GCGAAGAACCCACTTAAGTTTTCCCGGTTTCCTCCGATGCGGGTTTTCAT
TAAAAAGTTTTCTGCTTTTCATTTTGACGAAAGCAATAATAAATGAAAAA
TCTGCAGCAAAGTGTAGGTATTTCTCGATTATTAAAACATTTAAAGGGTA
GATTTTAAGAAATTGGAAAAGTTTTTGTACAGATATTGTTGTAATAAAGA
CTGAAAGAGCCCGATTGAAAAAAAAAAGCTTCAATTGGTGTGGACGGCAG
TTCGCATAGTAACGAATCACAAAAGGAGAGCTTGTGAAGACATCTACTAT
GTACATATACAAAATATACATAAACAAAAATAAATGAAATGTTCGGAGGT
CCGAATAATGGTAATGCGACCTAATTCGTATGGAATCTGTTTAAAAACAT
TTCCAGAACGTTATTTAAATATTTTTTCTTTTCGATATGAAAAACATAAG
TTTTACCACTTTTTATGAAAAACCTACTACCTTAGCGGGAAAATCGCTAT
AAAAAGCTTATTTTAAAAGCCCTTAATATTCGACTAGAGACTTTTGCTTA
TCGAAATTATTGCCTTCAAAATTAAAGCAAATTTCAAAAATCATAATTCG
ATAGAAGGTTCAAAAGGTATTCGCAGTATAAGGGTAAGTCATTACGGTTC
TTTATCTTATTGTTTTAAATACATTTTTATTTATATTTATGTATACATTT
TTTGCATATATATTTTTATAATATATATTTCTATAATGTATATTTTTATA
ATATATTTTTTACTTACCCAAGTCTCTGTATCCATCCCTTGAGATCTCTA
TACTTTTGGTACAAATCAGTTAGAAATTCGTTTTAGAAAGGACTAAAAAA
TAATTAAGGCTAAATTGTTGTATATACATTTGTATTCATGTTAATAATAA
TCGTCCCAAAATTTAATATCTGAAACTTTTGAACATAGTTATCGATGATA
ATAATAATAGATAAATAATAGATAACAGATAAAACTACAGCTTGTACAAA
AATAAAGATGTACACATTTAAATATTATAAAAATTATACTATAAACATTA
TTAAACGCTATTAACCTACATATATAATTATGAACTTGGTTAGTCGTCTT
CATTGAAAGAACCCAAGTAATAACACTTAATTACCAAATTCCAAAAACAA
AACTATTCGAATGTCTCAGAGCTGTTAGGGGCCAGGGTGAAAAATCAAAA
TTTATGACTAATAACTAATGATAATTACAAACATGCAGCAAATCATACGC
TAGATGTGGGAACGAACGAACCGTCGAAAAAGAAAGAGCCTCAGAGAAAA
TCTCATGGACTGAAAACCATAAATTTGATAATTGACTTTCCACCAAAGGA
AAAGAAGCCAAAGGAACCGAAAAATTTCTATTGGCTTACACAATCGATGA
AACACATAAATCTTAAGTGAGGGAATTTAGAAAATCCAGCCACCTTAAAT
AGACAACTGCAAAACGGAAATGTACATCATAAAAATATTAAAAATTCTCT
GTCATTCTTCTAATATGGTCTTTTTGGACATTCTTGGAAAGATAAAAGTC
GATGCCGGTTGGCCGCCGTTCCAGTGCATTAGAGATCGCGTTTAAAATGG
TACCCCGATGGGCTGTCAAGGCCGTAAATCTAGAATAGGGGCACTCTTTG
CTGCCCTCTCGTGCAGCTCATGTATTTTCATAATTTTCATATTTCTCCGT
GGCTCAGCAGCTGCGCGCCTGCGCTAAAGTGTCTGACGGATGCGGCGCAT
TCGATTTCGTTCTGCCAAATTAGCCGGGCCCCGTGATTTATGTCGTCCTT
CTGGCTCTTTGGCCGTTTGTCCCTTTTAGCCAGTCCGCGTGACTCGAGC
>ubx_BRE Qian_EMBOJ_1993
GCCCATAAAAAACTGCCAAATGCACTGGCCCATCTACCTAAATGGCAGAG
GATTGGGCTCCGGATCGCGAGGGCAGAGGTCGCAGGACAGCGTGTGTTCT
GGCCATGTCCGCTGGCCTGTCTCGCAGCATCCTGCATCCTGAATTTTCAA
CGGAAGGCCAAATTAGCAGAGATGCCTCCGCTGCAAGGCGCGCGTTTTGT
TTACGACGCCCGGCACTTAACATTGTACTTTTTATGACCTCGTAAAAAAA
CTGCACACATTTCTCGCCGATTTGAAGGCTGGGTGGAATAATTTTCGGGG
AAAAACACCGACCTTGAAGGCGGCGTCAAAAAGTTAATGATCACCATCGG
CTCTGGAACGATTTTTTAATGTTTCTCATGTGTTGCTCAGCCGCACACAT
AAAAAACGGTTCCCTAAAAAAAACCAAACTACCAGAAGACAATGCATAAG
TCAAGGATAACTCTAACGATTGTTATTTGCGATTCAGTCGAGTTCGAAT
>ubx_pbx Zhang_Development_1991
CAAACAAAAGCGTACAGGCAAGCACATTTGGGTCCTGTATCTTTTGGCAT
TTTCCGGGCTTTTTTTTTGGTTGTTTGCCACAGCAGGTTGAACGCCAGTG
GCAAATACGCACACACCCACTTATTGTGCTATGCGTGTTTTTGAGAAAGT
GGCACAATTTTTACTTTACGAACGCCTAATGTAATAAAGCCCGCCCTCCC
AAAAGCTGGATCCCAGGATTTCCACAAATGGATGGCCTGCGTTTAGCATT
CGCAGCGATAAAACCGAAGGAGCAGCATCAGAAGCCATAGAAAATCTGAG
GTTGGCTGTCGGATGTTTGCCATGTGTGCGACTAAAGGTGGCCCAAAGCG
GGGTCAATGGCCATAAATCAAACCGAAAATTATACGCATTCATCTGCTGA
GCTGGCAAAAGAACGAGAAAAATATCTGCCACATTGCCTGCGGCGAGGGT
GGAGCTGAAAATGCTCGCATTTCCCATTTTTGGGGGAGTTTTTCGAATGG
CGGAAAATATGGGTAACTGTGTGAAAGCTAATGGCCACCAAAAATCGATA
AAAGGAGAACAGTCACTTGGTTTTATTTCTGTTTACCTGACGAACGAGTG
TTTTAATTGCGCGCGAATCGAGTTGAAAACGAACGGCATTCAAATATTAA
CTCCGTTGTTAATTGCAAACATTTTTATTCAAATTCGGTGGCCATTTATC
ATTCATTTAAAGAGATTAGGAGAGACCGATTAAATTAGCATTTGTAGGCT
GGCTTTATTAGCCATCAACAAAGTGCGAATGTGCTATTATAAACTTAGAT
GATTTCATTTTTAATTCTATTGCTTACAAACAAATAATAATAATAAGCAT
TGATTTTTTATTGGGCATTATTTTGTATTGACACTAACCCTGAAAACTTG
TTTTATTTTCTTGTATATTTTGAAATGTCATTCTAGAGTCTCTGAAACCT
CTAATATAAGAATATAAATGGACTATAACCAGTAATTACTGTCGAAAAAT
ACACTACTTTAAAGTCAAGAAGAGAAAAAGGTAAGAAAAAGTTCAAATAA
CCGGTAACAGAAAAAATATACATGTAGGTATACAAATATATATACACAAG
TATAATAAGTGTTAATAATAATACGTTGAAAATGCGGCATTATCAAAGGA
CGTTTGAAGAGAGAGAACAGGAAAGCGATTATTTATTTGTGTTTTCATGT
CGAATTTTGGTATTTGACCCTAAGAGAATGGATCTTGTTCAGCGAGATGT
ATTGTACAAGTTTTTAAACTAATTTAAAAAAAAAAATGTTTCAGAAATCA
GTATAACAGAAAATCGTGTATTTTTTCTATATATGTATACTATTTGGCAA
ATGAATTAAAATGATTTAACGACGTACGTTTA
