# Supplementary material for: Transcriptional Control in the Segmentation Gene Network of Drosophila
Source: PLoS Biol. 2004 Aug 31;2(9):e271. doi: 10.1371/journal.pbio.0020271 (PMC514885; doi:10.1371/journal.pbio.0020271)
Supplement: Dataset S4 — (37 KB TXT). [file pbio.0020271.sd004.txt]

>D_+5_f
ctcgagCGGGGAGATCCTTAAATACGCAGAA
>D_+5_r
gcggccgcGCTCTTTGGATGGGGGTCACATT
>D_+5_construct construct
CGGGGAGATCCTTAAATACGCAGAAAACTACCAGAGTTACAAAACAGAGA
ACAGCTTGACCCCTTTGCAAAACGATCTTGGAAGAGTCCCGCCAGCAAGT
TAATGTTTATGGCAGCCACAACCCGAACGATAAACATAAACTGAACCTTC
CGCGTAAGAAAGGCATTTGGAAATTGCACGGAAAATGTGGAAAATGAGAA
CAGCCGACGAGGTCGTCACAATGATTTCACTAGCAAATTGTATCACCGTT
ATTAGCTAATCCGTCTGGTCCTTTGTCGCTAATCCGGCGGATTAGCGCGT
GCATCTTTCGCCTAAAAAAGTGCACAAAAACAGACGGATTTTTGGGAAAA
CTTGAAGGAAATCAATAGTCTGGCTAATCCGGGTCCAAAGTTACCACAGG
TAGCCAAAACACTGCACGAAAAGAGCAACAACAACCCAAACAGACAGCGC
TAGAAGCATAAAAATCTCGCGACATTTCGCACACTCCTTTCTGCGGACCG
GACGCTAATCCCCGGTCATAAAGTCGTAAAAAAATCGAAGCAACCGGGAG
GCTGCAAATTATATTTGTATACAGACGTGACCAAATGGGACGAAAGGCGT
GGCTTTTGGGAGTAGGAGGCGTAGGCGAGATGGGTCGTAAAACGTTCTCG
ACAATCCTTAAAAACCCAACGAGTTGAAATGGAATTTCAATTATTCGTGC
ATCATTTTTTTTGGATGAAATGTTTAAACTATGGATCAGGAAGGCGTGAG
CGGGCTTATGTTTTAAGCTTGGCTTAGTCGGATGGATGGATTGGGCGTTT
AGCGAAAGTTAATCACTTCCGTTTGGGTTCGGCAAAGGCAACATCCGATA
TTTGATCATAGATTGTTTTAATGGCTGATTATGGTTGTAACTAGTTTTAT
GATCAGAATGTTATGATGCGAAAAATGGCATAAAATTTAACTTGTAAGAT
TCAAAGTAGTTACGAAATATAATGTAATAAAGTAGAATAATAAAATACAA
TATGTTACTTCAGCAGCGCGAATTCTTGAGCCGCTATTATCTAAAGGATG
TCAAATTAAAATGCAATTTTTAAAATGCGGATGCCGTTCTTTTAATTGAT
ATTTATTATTTACAAAATCTGTAATAGTTTCTAGATTTGAAAAATAGTTA
TCCAATCAAAATACTATAAAAACCTCTTTCCTTACAATACAAATGTATTG
TTGAACCCTTTGGAAGCCTTTACCGCTGTGCACACAAAGTAATGTTCCAA
AGAGCTAAGCCAGAAGAATCCAATTTTTATATAATTATTCAATATCACGT
CAATGCTGGGTAAATATTTGTTTGCAGAGCAAACGGAGAATGGAGAAACA
AGGCATGGAAAAAAGACCAATATCAACAATACGCATAATAACAACAATAA
TCAATATTTGATATTTTAACACATTTGACATACAACGTGGAAAACGAAGG
GGAGCGGGGCAGAGGGCATTGAATAGACTCCCAAAGACTTGAAAACGGCA
ATCGAAGAGTCAGAGTTCGGGGGAAGACAATGCAAGTGGATTTATTAATG
ACCGCAATTATTCTTATTATTATTACGAAAAGAAGCTAAAAATCAAAACG
GAAAAACACGCGTTGATTTCTTTCGCCAGGGTATTCAGTTACACTCCGAA
TAGTGAGGTCTTAGAGGGCCCAGGCCCCCCGTTGATCCCGAAAAAAAAAC
ACAATGTGACCCCCATCCAAAGAGC
>cad_+14_f
ctcgagCGCCTTTTGTTTTCGTACACCCTCTA
>cad_+14_r
gcggccgcCCCTGTGAATTTTGCCGCTTGAA
>cad_+14_construct construct
CGCCTTTTGTTTTCGTACACCCTCTATTTTTCCTGGCTACTGCATTACAC
ATGCCGCTGCCAAAATTACGCCGAATTCACAGCTTATGTCTTGCGTCCGC
CATTTCAATTTGGGATTACAGCATGTCCTTATGTCCTGGCATTTTCAAAA
ATGGATGAAGTGCATCGCCGAAACTGGCCATCTCTCCTCACTCAGCCGCT
TGATTTATGGCCCAGAGTATCTCGATTCACGAGAAGCCAATGGCGGAGGG
GGATCCTAGCGAATGGGAGCCATAAAAGTGCGGAGCGATCTTACTCAGAT
CACTCACGAACGGGATATTCGTTTATTGTGCCCATGCACAGAAAAAAGAG
AGTACAGAAAACTAAATAATGTATTAAAAACCTTAAACAATTATATTCCA
TATTTGAGGGAGTATGTTAAGATCCAACATTTTTTCTCTTTTCTCATGTG
CAATGTATATTTCTTAAGAGTTCCAAGAATAAGAATTTCATATTATATGT
TACTTAATATTATATTATTATATCATTAAAATCCTTCGATTTCTTAAACT
CAACATTTCGTTCAGTACCTGGCAATATGGCTGCTAATAGGGTCCAGCTC
GGTTATACTGCCGCAGCTACAGCCCAGTTCCTCGTATCTTAATTGGCACC
CAGAGGAGGTGGCTCGTCAAAGCGGCAGCGACCCCTATGGTTATAAAAAA
AAAGAAAGATACCGGATAGCCCCGGGCCTGGTCCGGCATAATGCCCAATC
ATCTCGACGACCATCTGCTTACAGCTGCTCCCTGTTCTCTGATCGCCGAA
TCCCGATCCCAGGTCCAAGACCCATTGTCCTCGTCTTCCGCTGCGTCTTG
CAGCCATAAAAGTTTATGGCAGCCGGGAAAAGTAACGAAACATTCGAACT
TTTGGTGCCGTTAACGAAGCCTCCTGCTCTTTCGATTCGATCCAAGATCA
ATTCCCAGTGGAGGTTGTATGTCTCTATTAGCGACGACAATGGCGGACGG
AGGGCAGCATCCAGCGGAGACGGCCTGCAGAAGATTGTAAATTTTATACC
ATATACGTCATACAGAAATGGGTGTACTGGTGCACTGAGGGAAATCGTGC
CCTCGGATGCCTTTAAATAACTCTTGAAAAGCTGAAGAAACATCCTTTTA
TTTTGTACTTCAATTTAAAGAAATCATCTATTGATCATCTTTTGGAATCT
CTTGCTTTTACCCATTAATTTCTCTGAGTGCGTATAAAATAGAAGAGAAA
TATCAGCCCAATCAAGCTGTTTTAAAAGGAATTCCCTCATCTGAAGAGTC
CCCTAGTTGAACCCACGACTCTTCTCTTTTTTGAATACACATCTTCGACT
TTTATGCATTTATTGCTGTGAAAAAATGTTAATTCTCGACGTTATATTTT
TATTTGACTTTTACATATCGATCTTCTCGCCCTGAGATCTCCATCTCCAT
TCGACCATACATAGTTGGCTCTTGGCCATCCTTATGGCCATATATTGGAC
TGACTGAATTGGTTGATTCGCCTCGTACTGGTCTACTGTGTATTAATTGG
TCAAAGGCAGTAAAACAGAAAGTAAACGTTATAAATCAATCGTGGTATGA
GTTCTTTTGAACTCTTCAAGCGGCAAAATTCACAGGG
>cnc_+5_f
gaattcGCCCCACTTCACACTTCGCACAT
>cnc_+5_r
ggtaccCCTTCGTCGTGGGCTGTTCTGAA
>cnc_+5_construct construct
GCCCCACTTCACACTTCGCACATCCACTAATCATTTTATTAAGTATTAGT
TATAAAATAAAAATATTCAGATGCATTTAAAAATATCAATCATAGCTATA
GTGCTGCTCGTTCAATTGCAGTTTCAAGCAGTCTAATAATAGGGAAATCT
ATGAAACCCACTCTTATTTTGCTCGGTGCAGAGATAGACACTTTAGTACA
GGTAGCCACCACAGCCACCTGAGACATCATCAATGAATGCAAATGCAAGT
GCAAATGCAAATGACAAATTAAATGTGATCAGGAAGTTGCATAATGATGA
TACGCGCAAGGATCAAGCAGAAGAAGTGCTGGAATAACAAAGCTCAAAGC
CGCCTAATGACACTTTCCGTTTAACGGCACCGATGGCAAATCTCCCCAGA
GAGTCGGCAAAAGGATTTGGGCCGACACTAGTTCTGCTGAATCCTGCGAA
TAACCGATCATCTGGCTCATTAAATGGCTTTGCCAAGTGCCGAGCCGCCG
AGCCGCCGAGCAACCCGCTGGCATTCACAAAAATCGTAAGTAAAACTGAA
CGTACCACATCAAACACGCCGGACTAAGCCTAATCCACCAACTCAGGCTG
ACCACTGTGGTTTTTTCTTTTTTTTTCCTTTTATGCGAGGTGTGGTGTAC
GGTTTATGAGTTTGCTACCGGTGAAAAGGCTTTACGGTAATTGCCGCTGA
CTTCGTGACTGTTTCGCCCGTCCTGCTGTTCTGCTGTCTCTTTTGTCAAC
TCTATGTCCGTCTCTTTTCATCGGGAAGATCAGGCAGGTCAAAGGTTGAG
CACAGGTTTGCACTTCATTCAGAAAGCACTTGTGCGGGAGATTAGTTTTA
TTGGCTCCGAAGACGGAAGCATTTATATATTGCTACAAATAAAGCAATAA
TAACAGGAACTACATATATCTAACCTCAAATTTGTAAAATCCAAAGCCAC
TAAGAAAAGACCAAAACTCACGGAAAAGACCAAAACTCACGGAGATATTA
AAAAAGAATCGAGTCAATTTAAATCTTTAGAAAACTTGACGAATTTCAAG
TCAAGGTATAAAATCAAGATAGAAGACTATGTATATATGTATATTATATC
AACATTGAGATACATTTTTGATGAGCGCTTACAACAAAAGCCAAAAAAAT
AATAATACAAGAAATCGTCCGACAAGAAACGGCTAAAAAGCTGCTGAAGA
TTGAAGAGTTCAGGGGAGAGAGGCCCAGAAGACTGGGAACTTGATTGACG
AACTTGTAGTTTGACTTTTGGGCCAGGAGAGACACATTGTGGAGGCAAGG
TGTGGAGCATGTACAACCAGATTTGAAGCTTTGTACAAACACAGCAACAA
CACATACATTGCTCCTCTTGAAGAGAGCAGAGCCCCAAGCTCAAGTGCTT
CAGAACAGCCCACGACGAAGG
>fkh_-2_f
ggatccCGTATCCGTACCGCTTTTTCCCTTT
>fkh_-2_r
gaattcCGTATTATGCCACCACGCCGATA
>fkh_-2_construct construct
CGTATCCGTACCGCTTTTTCCCTTTTGAGGTTAAGGTATGCCAATGTCAC
TCTCATTCATTCCCATTCGCATTCGTGGCGAGGCATCGCGAGCGGCAGCA
GCAAATCATCAGAACAGCGGCGCAGTTCACCTTTTTGGCAAGTCATTGCG
AAAGTGACCCAGTTCTGCATCTGGCCAGCATCAGCCGCATCTCATCCGAG
CATCCCACTGCATCCTACCTAAGATACCCGAAACATAAGCATCCACAGTT
CATTGATAGCGCGTGCTGGCAGCTACTTCCTGGTATCCTGGCAATTTATC
CACGTTTATGGTCCCGGATAAAACGCATTCTAATTTCGGGCCATAAACCA
TAGACGCCTTTCCTATTCCGCTTAACCCTTTCGCTTGGCCAAGTGTATCT
GCGAGTGCCTGTGTGTGTGTGTCCGTGTGCGAGTGTGTGCCAATCCGTGA
GAGTGTATGTGTGTGAGCCAGGCTCATTATTGCGTGTCATAAAAGGACGA
TTGTCTCGTTTCTCAATGAATGTTTTGCTCAATTAAGATCTACCTGAGCG
GGAGGAAAAGCGGGGAATTTCCGCATTACTTTTCCATTTGTCAATGCAGC
AGTTCTTTCTCCTCTCACTTTTTTGTAGCCTTCATCTAGGCGCTGAGACA
TTGAATTTTTGAAATTATCAATGAAATGTAATGAAACATTTCGCTTGTGG
GAGAAATCACATTTTTATGATCGCCCCATTTCCGAGTAATTATAATGACT
AATGACTTATGTCATATAGAGCCGTTTCCCCTTCACAAAAGCACTACTGA
GTAATATTTTTATCATATTCAAGATTATCTTCAAATTGTTTGAATAATTG
TTTACAATAACCATGGGTTAGATAAGATTGAGAGATAAGCGAAACTGAAT
CAGGAAAAAATCTTTCGCTCAACAATGGTATTCATAATATTTAACCTGTT
TAACATTGTTTGGCTTGCCACTCGGATATCTATATCCCATCGTGATGATC
ATTAAACATCAAACACTTTCGGTGACTGAGCACATATGTACTCAAATCCT
TATGTGCACTTCTAATAACCGTAATGTGCTTAAATATTTAATATTTTTAT
TGTATTTCACAGGCAATTCAAGTGGCTTTGGCTCATTAATGTTTGCCGTG
TGGGCGTTGGGTTGGTAGGTATTTTTGTTGTTCAGAGCGCATCAAATGTG
TGCTTTTTTGGCGTAGACTCTCTGCAAATAGTAATGCCAGGCAGTCCAAA
AATGTGTACTTATTTACCTTTAGTCATTTATCTATTTATTTATTTGCTTT
AAAAGCGCGCCACTGTAGGTCGGATTCACATGGCGATTTACATTGCGATT
CGGATTCAGATTGGCTGCCTTTTTGATACAGTCGGATGTATTCGGCTCTA
AGCCATGGTCAAACTTTTTAATTAGTTTCAATTGTTGGCGCCCAACGCAT
CCCCAAATGGTTATTTATGGAAAATATTTGCTTTACTACTTTTTTGCCGC
TTTGTTTTGATTTTCGTTGATATGGCTTTAAAATGCTGCGCTTTCTGTTT
GTTTTAAGCATTTATGTGACGCATGCGCCGTGTGGCAATGACTTTACAAA
ATCATATACATATATATCAACCGGAGAATTTGACCAACATTTCTCAGATA
GATGACGTCCGCAGCTGTATCTGTTTCTATATCTATATCGGCGTGGTGGC
ATAATACG
>gt_-10_f
gaattcCACGTGGCGACTTGGAT
>gt_-10_r
actagtCGCAGGATCCTTGTCCAG
>gt_-10_construct construct
CGCAGGATCCTTGTCCAGGCGCCAATCGAGCACCTCTTAAGCCTTTACAG
CTGCCCAACGGAAGTGAAGTGAAGTGAAGTAAAGGAGTTGCTCAAAGTGG
CCTCACGTTCGCCGAGGTCAATGGGTGTGTTTTCGAAGTCCGCACTGTAA
TGTCACTCTTTTGGTTGAAAAACATTTGGAAAGTCTGCCTCTAGTTCCCC
TGGACACCAGATACATCCATAAGAAAGCATAAGGTAAATTATGAATTGGC
AATCAATTGAAATAAACAGATTTCCCTTCGCTCTACAGAAATTTGGTTCT
CACACAACTTTGAGTCCCTTTTTTGCAGGCGCACACAAAGGTGTGTGGAT
AAAGTTTTTGAGAGAAAAAAACTCATTACGAGTTGCATTAAGCTCATAAT
TGATTGACAAACGGGCCGACGAGCTGGTGGAACTGATGGCCAAGACGTAC
CATAGTGCAGGGTCCACGCTCTGGATTAGACCAATTTTAAGGGGAATTGC
TATCTGCTCGGTTCACACATAGCTGATCTGCCCTGCCCTGCTCTGAATTG
CAGGACGTTAGATTCTGGGCCGAGAATTTTGAGCCGTGGGCGTGTGCGGG
CCATGGATTTCACACACCGATCTCAGGAGGATCCTGGAACAATCCCTTGC
AGCATGACGAAAGGTAAATTTGTAAACAATTGTGCTAATTAAGCCAGCCC
AATAAAAATCGGCTCTCGGAGGCTTGAGAGGCTCGAGCGGCCTGAGTGGC
CTGAGAGCCCGGGGCGGATGGCCGAATGGCCTGAGATCTCCCGGGGAGAT
CCAGGCGAGCACTTGAACTAAATCCGGTAGCTTAAACGAGTTAAAGGAAC
TTGAACGGAACTTAATCCCATAAATTTGGGAAAAATACAATTTTAATCAG
GTTAATTCGTGTGTAGCGCGACTGTTGCATGGTTTCGGGATCTGGGCCAC
GGGATCAGGGGCCAGGTAGTCGGTCGAGCGAAAGGATTAGGCCTCTGGAT
CTCGGGGATTTAGCGCAAACAGAGGTGAGTCCGTCCAGCACAGGCCCACC
GCCCATCGCCTTCCTGCGACATTTTAATTTAATCTCAGATTACGAGCGAA
CGAGGAGACGAGATCGCGGATCGGGAACGGGATCGGCATCGGGATCAGTC
CACAGTCCACCAGATTAGGCCACTCCGCTCGTATATTGCAAAATAATGGT
CGAGTTCCAGGGGCCGCCAGTTCGATTGCAAAAGTTTCACGTAAATCCGT
AAGATTAGATGGCTAGATCCCCAGATTTTCAGATTCCCTCCCGCGCTTAG
CCCAATTGTTAGGTCAATTGCCAAATCACTTGAGCGGGGAATGGAAAACT
GGGCCATCTCATCGTGGAGGTAATCCCAGTCGCAGCAGATCTAGGTAGAT
CCTTGAAAGCCACTGGTCATGCCCACTAAAGCTAGCAGTGCCTCCGATGA
TCGCATTCCCCTGATCCCCACACAAGTCCAAAGTAGTCCTCTGGACTAGA
TGCGTTGACTTTCGAACCCCTGGGAATACTACAGCTACAAATAGAAATGC
TACAAAACTTAATTATAAATAATGTTTAGATTGCAGAAACAAATATTCTA
GAAACTGCACATATTTACGAATTGTACATCAAGATTGTGAAAGAATAAAT
CAATGATTAAAATCAAATATCGTTTCTCTTTCTACCGACAAAATTCACGG
GAAAAAGTGCGAAAAATATCAGCTCACGATCCAAGTCGCCACGTG
>gt_-1_f
ctcgagCGCCGACGCCTCATTCACAT
>gt_-1_r
actagtGGACGGCCACTTGTCGCAAT
>gt_-1_construct construct
CGCCGACGCCTCATTCACATCGAAATGGCGGACACGAGCGGCCAGCCGAA
GCGGTACGAAGCAGGTAGGCGGTACAAAGGCCAAAGGGCAAAGGGGTGAT
TCTGGCTTTGCTTCTGACTCTGTCCCGCTCTGGCCTGTTGCCCTCTCTGT
CTCACCGCTTTCGAAAGGGTTTTACAAGGGTGCGGCTGCCCTTTCCCTCA
TTTGGTTTTCGCAGTTTTCGCAAAAATCATAGTTCTTTGTGCTATTGTTA
GTTCGCCATTTAACGTAATTTTAAAAAGAAAGTACAAAGAGTTTTCGAAC
TTTACGTTTCATCAGTTTCCGCGAAAGGATATGGTTTTTTCTTGGTTTTA
ATATTCAATGGGAAAAAATAGGAAAATTCGTACCACCTCTGCAGTGCTTT
ACATTTCGTTTTCATGGAATTGGTTAAAAATATTCATAATCAATATAGAG
TTATAAACTTCGGCTCTATTTTCATAGGCGTTCATTGCGATGTTATAAGT
CCAAGTTTGAGGAAACCCCAGATTTTTGTATATACCAGCATTGTGCATTT
GATTTTTTATTACAATTGTACCTAACTTACTTGCTTTGACATCCAACTGA
TAAAACCCTTACCCAAAAACCAATCTTAAAAATCTTAAGTTATTAAACCT
TTAGATTTAAGTAACTGCTGTATATATTGCTTTCAAATATAAAGAATAAA
CCGCAATTAAACATCGTAGGCTATTCTCTTCAGCACTGAAATAAACCATA
CTTCTGAATCTTCTAGAACATTTCGCATATCAAAGACCCCCCGACCGTAG
ACTATTATAATTACACTCAAATCATACTTTTCTGGCCAGAAAGAGAGGCA
TCTGGCAGAAGAAAAGAGATGGAATCTAGTTTGTTGATAATAGATGCACA
ACATCCAAGGGTTGTGATGGCTAAATCCGTTTGTTTTGCGCTTTTGTTTC
GAAATCCTTTTGCTGACCAGCCCATCTAGAATCTGTGTATCCATGCGATG
GCGAATTCGTTGGATTGTGCGTGACAAATTATGGAAATTAGGACGAGTTC
TGGCGTTCTTGCAATTTTCAGCCCTTTTCGGCTGGCGTAATTCGCATCCT
TTTCTTATTTCGGCAATGAAAACTCGGCTTCCCGGAATTTTGGCAAGGAC
ACTCGCCAGTCTGCCCATTTGATTCATGACGCCGCCAGCCCGAGGATCGA
GAATCGAGAGTCCAGGATCATTGCGACAAGTGGCCGTCC
>gt_-3_f
CTGCTCGTGTTTGCCCTCCTCCTT
>gt_-3_r
GACAAAGGGCCGCGAAAGGAGTTA
>gt_-3_construct construct
CTGCTCGTGTTTGCCCTCCTCCTTAAACATCCTTGATTCTACGTCCTTTA
TCCCTTTGGCTTCCGCTGCGGCGTGGGATGTGGGATCCTCGACAAGTTGT
TTCACTTTGTTAACTGTTTGTCCTAACGGTCGCCTCGACAGCCAACGGAA
GTGGGTAGCGGTACAAAGTTGGCTATCATCCATGGGAAATGTTATGCTAG
ATACTTACTGCAGCTAATTCGAGGACATAACGTAGTTTAGATTTGTTACG
CTGAAATGTTATCAAATCCTATCAACAATACCTACATTATATACTATCTT
TCATTCATTCTCTTTTTACAACTGCCCATTCAGGGGGATTGGGTGAATTG
CAAATAAAAAGAGGGATCGATCGATGGTAATCAGTAAAAAACCGCGAACT
TATCCGCTAATCCGTGCGCTAATCCAACCGTAAAAATGGTGGATTAAACT
AAAACTCGGACCGTCACGTCGCCGTCATTGAGTCGATCCCTTACCTGCGG
TTACCGGGCCCGAACCCGAGCCCTTCCAGATCCTGGACATACGTATAGCC
CAGCCCAATCGATCCCGAGCAGATGCCATAAAAAGTCGCGGCCGAAGTCG
AAGCCAAAGAGTTGCCAAGTTCGGTGTAAAAACCAGATTCAGCGAAAAAA
AAACGTAAAAAACAGCAGGCCATAAAACCATATATTCATATACTCGGACT
GCTGTTCCTTCGCCATAATGAGCTCCGAACCAAAGATGCAATATTTGTGC
AATCCTTTGAGTTGTGACCTTGGGCGCGTTTTTTACGGAATCATCTACCT
GATGGCCGAACGGGTTGCCCACCCACGGTATGCGCTGTATTAGGCTGTTA
TGCTGTTGCCTAAAAAACATCCAAAGTTTTATTGCATAATGGACGCTTCG
TGCGAAAAGGCCTCATTCCGAGTCCGCGGGCCCTAAAACCGCTGCAGTTT
TTTAAGGAGCCATAAACTGATATTTCGGACACCGGCGGTCCTTAAAAAAA
AAAGGGTTCTCTCCTCCGACCATTGTGGCTGCGATTTTTATATTGGTCCG
CTGCTAGGTGACAAAGAAAATCAGCGACTAATTGACTGAAAGGGGTTTTG
CCTTATATGACCCGTCCCACCCGTCCAAAAAAGGGTGAGGAGTGGTTTGG
ATTTGGATTCGTGCTTGGTTTCGGGGAATTGCCGTTAACTCCTTTCGCGG
CCCTTTGTC
>gt_-6_f
GTTTTGGGCCATTGTTCC
>gt_-6_r
TCTGTCGCCTGCTATTTATT
>gt_-6_construct construct
GTTTTGGGCCATTGTTCCAACTCGGAGCACTGAGATCGGTATCTATTTGG
GTGAGAACCGCTTGCGGTACAGTTATGTGCGGAAAGTGTGAAACAATTCT
AATAGCCGGCGCAAAGACCCTTATTCCCGATAATGCCCTTTCAATGCTCA
CTTAATTTTATGCATTTTACTGTTGATTAGCTGCCATCAGCCACGACGCC
CATTGTCAGCGGCCGAGCACCGTTAGGGGTTTTTCCGGAGTTAATCAAAC
CGCCGTTCGAAGAGCCCACATAAAAAGAGTTATGATCCGCCCCCGACCAT
CGGGATTTCGAGCCCACTCGATCTATCAAGCGGCCCTTGAAATTTTCACA
CCTTTTTGCGGGAGTGTCCTTGCTGCTGCACTCCTTTTTGTCCTTTTGCC
ATTGTTCAAATGCAAGCCAAAGCCGCCTACGAAACCCCGTTAGAATGGCT
ACTGTTAGCCCCCTTCCTCTCGAGAAGCGAAATTCAAAATTCCAGATCCC
AGATCACATTGTTGGCCAGGACAATTGCTGTCAAAATGGCATTGCAGCGA
TTTGCGGATTTGGCCGTCCTGGTAATTGTGTCAATTGTCAGTTCGCACCA
TCTCTTAACTGCCATCAGCATATAAAGCATATCCATCCAGCACGATCTCC
AGCGGAACGGATGCGCTGCCCAGATACAATCGGGATCGGCAGTTAGGGAC
CGGGCGAGAACGGTAGATCGGAGGAAATCCTGGAACAGAGAACGGAACTG
AACTGAACGGAACTCAATGAGGTCCTAAGCCTCATTCCGCATAACTCTTT
TTCATAGAGTGACTCCTGGCCAGCTCGTAATATGAGCATTTAACCCCGTA
AAGTCTTCGACCCGGCCACGCCCATTGTATCCGAGTTCCGTTCCGTTCTG
TACTCATCTCCTTTGAGAAGCACAGTTGCCTTTTGCCTCGAGTTTTTTCA
CATGAAACTAAAAACGACTGAAATCCATGAGATTAAACGGTCTTTAAGCG
GTTTAAGCCCTTTGTGCACGCAGTTTTGTAGGTGGCAAAATGTGCCATTG
TCACCGAGTTCTGTCAAAAATATGAACTAGCATATCATTTCATAATTTTC
AGTTTCATCTTTAAAAGTGCATTTTTTGCTTCTCGGAAGGAGAACACAAA
TATTGTTGGAAGCTCAGTGGGCCGTAGGGTTCCGGGTGATCCGACAGGTG
ACCAGGTACAGCTCTCTCGATCCTCCAATCCTCCATGCTAATCCTGACTA
TCTGGCTGCCTCAAGTTAATCTCGCATAATATTGCGTGTTCCGAACAGCG
TAATCCCCTGAAAACAAGTGTCCAGATCCGCAGCTCTCCACTTTTAAGCC
GGCAATGGATTCTAGATGACTTGACTAACTGTCGAGCTAGGCTCAACGAA
CAGATTTCTCTGAGCCTGGTCGCAACAGTAATACGTTTGACGTAATGCAG
GGGAATCAAAAAGGTCGAAAAATGTGGCTAAAAACTGGCAAGTAAGGAAC
TAGAGTTAAGTAAGCTAAGCTTGACAAAACTATTCTTACTATATTGCTGA
TTTCTTACTGTTTGGACAGTTTACCATTCCGTAGATCACTGAAAGTTGTG
TCCAAAAAATGACGGGATTTTAGAAAAGGACCTAAAGTTAATCTTCTGAA
CTAGAACTTGTCTCAAGGTCGCATAATTCAGTTCCGTCGCCATGTTACGT
TACATCCTCCATTGCCAGGGATTGCGCCATTTTGGCGTTTATAATCGAGG
TCCTGCTACGAAATCGAAGACTCTGCCGAACTCCGGGCCATGCAATAAAG
TAGAGCTCGCTCGCAGGCTCGGCCAATCAGAGGCAGAAACCACAGCTGGA
GGGGATTTCGAAAAACCACCACCACAAGCCGCTGCGACTTCATTTTGTGC
GTTTGGTGGGAAACTGGTTCTCTGGGCAATAAATCCCCGCAACTTCATTA
AAGCCTGGAGATATAGTACTGAATATAGGGAGTTGGAGGAAGCGGTGAAG
GTGGAGGTGGAGGTGGGGATGGAGATGGACGTGCAGGGAGTGGGTGACGG
ATCCAGAGATCCAGGGCTTAGGGAAAATGTGACAGCTGTGCCAGCTGACC
CAGTCCATTGTCCGATGTCCATTGTGTCCATCCGGAGGCGAGGGAGTCTC
CTGCATTTAATAAATAAATAGCAGGCGACAGA
>kni_+1_f
gaattcGGTGGTGCGGTTCTTCTTGTCGAT
>kni_+1_r
ggtaccCGGCCAGTAGGCGAAACACAGAA
>kni_+1_construct construct
GGTGGTGCGGTTCTTCTTGTCGATGATGCACTTGCCCTCGTTCTTGCACT
CGCTGATGGTGCTGATGTTGTTGTAAGAGCGGCCAAAGAAGGACTGCAAT
GGCGAAGGGAAGGACGAATGTGGCTTAGTTATGTGGTATGCAACTCATTA
GCAAAAGAAGAGCAGAAATTCATTCAAGAACTTAAGGCCAATGGTACAAC
GATTTGAATCGCCGATGGCCTGTTCCTCGAACATTTCTAAAACTAACCCC
TTGGGGGGTTACGTTCTGCTAATTTATTTGTCAATGGATTTCTTGAGACA
CAACTTACCTTGCAGCCCTCGCAGGTGAAGGCGCCAAAATGGAAGCCCGC
CGCCGGCTCACCGCACACTTTGCATGTCTGGTTCATCTGGAAGATTGTAA
AGAAATCCCGCGTTAGTAAGGGTTTAATCCACTGGTCGAGAGGTATATGT
GTAATCCACAAGTAGGCGAACGGCTCTGGACACTAACCAAGTTGAACACC
ATTTTGGAATGATATTTGTTGGAATTTTGAATGCTTTTCTCACGATCGCT
GTGAGGATCTGCTGTATGATCTGTTCGCTTGGAATGCTGCTGAGCAACTG
ATGCTGAGCTCTAGGCGGGCCAGGATATATATAGGAAACTGGGAAAAACT
AGACAGGATGGGCGTTTTTTATGATCACAACAGGCCAAAAAACTTAAGCT
GCCGGATTATGCAACCCTATGCGTTCATTTTCATTTTTTTCGCGCTGTCC
AGTCATAAAACTCAGGTAGATTTTCTTTTTTATTCGAAGTCATTACGAGT
GCTGCGAAAATAGTGTTCCCTAAAAAAATGCAGCAGCAGTCCAGACCTTG
ACGTTCGGCCATAAAAACTCACGCCGATTTTTCCCGAGTCAAACAAAAAA
TAGAAAATTCGGCTTATGAAAATTGTGATTTTTTTCCCGCTGCCTCGGGA
CGCAAAAAAATAAGGAAAAGATGGAAATGTGGCCGTTAGTTTTTCGCGTG
AAACAGTAAAAAATAAAAGTAGTGCACAAGGGATCGTAAAATTTGCCGAC
GGCCGCGACCCAAAAACAAGAACCGTGAATTGACTTTGATCTCATGTTGT
CTCCCTCGCTCAGAACTTACCTTTTTGCTTTTTTTTGTTGGATGGGCACT
AGGTTTATGACGACTTTTTAATTGCAGCGATTCGCGATCGTTGCTGCACG
TTTTCTCACTTTGGCAGTTTGTGTCTGTTATTTTTTTTTTTTTTGTTTTG
TTTTCGGTTTGCAAGCACTTTTCGATCAGTCTGAGTGATTCAGGTTTTCA
ACACTTTGATTATAATTTTGGATACGATTTGATGTGATGTATGGTTTTTG
ATCGCCGAAACAACGCGGTTTGGGAATCCTCGATGTGTGTAACTGACACT
TCGGCTACTAGCTGACGACTGATTTCTGGCTGAGAGGTTCGACTGGCAAG
AAGCGTTTCTGTGTTTCGCCTACTGGCCG
>kni_-5_f
actagtCGGTGAGCGGATGGAATGGAAAT
>kni_-5_r
gcggccgcCGGCAGATGACTCCCTACACTGGAA
>kni_-5_construct construct
CGGTGAGCGGATGGAATGGAAATAGTTCCGATCATCTAAGCCTTTCGCCA
AATCTGCGAGTTTTCCGTTGGAGTTTCCCTCAGTTTTAGTTTCAGTTTCA
GTGCGAGTCTGGCATGGACCAACGCCAAACTTCCCACGGATCACAGTCCG
GAGATCTAAGATCGCTAACGATATGTTAATGTAAACCGAAGTACCCACAT
GTTTGAGATTAAACTCTGCTCCGGGACTGGGCAAAACCAACGAGCGGAAG
TCGAAGCTGCGGTTTGGCAATCAAATTTCCAGCCAGGCGGGAAATGCGGC
AAATTTTCCAAAGCGTTTCGCGGTTTTTCACACAGTTTCCGTAGCTGGCT
GGTTGGGTGGCTGATCTCAATTAAATCCGCCTGGCCGGCGACTCGGGACT
TGTTTGATCGGATCCTGGCTTTGGAATTTACACAGATTGCACAAGTCGAT
GAGATAGCGACCCCGAAGGACTTCGCCGGCTGACTGCCTGGCACAACACC
GACCCGTAATCCACGTCTAATGCTCGATAATCTATCTAAGCCGCAAGCAA
GTTAAGCTAACTGGGAAAAAACGCCGTCAATGGACAGCCTGCCGGGAATT
CCTCGTTTCACTGAGCATCGTGATCTCGAGCGATCCGTCCTACGAAATCG
CCCTTACTACGAAGCCAGATTAGCCAACATGACTTTGGTTATACCCAGGT
TGGTCTATAAGATCATAATTATCGCGGCGAAAGTAAGCATGCGAGCAAAA
AAATAATCGTAATCTTTCTGCGAAGAGAGTTGTAATACCAAACGCGATTA
CATAACTTCAGAAAACAGTAATTACATTTGATCTATTATCCGATAAATAC
TCATACTTATGATGTCCTTATATATATCCGCTAAGTTCTTATGCGAAATT
AGTTTTATAAAATTGCAGTATACGAAACGAATGTGATAGTTTCATTAAAA
TAGAGCTTTCCAATAAAAATATAGAATTTTCTTCAGGTTACGAACTGTTT
TCCGGCACTTATTTTCTATTTCTGGCACGATCAGTTCGATCACAAGCCCA
AGTTTGATTCCCAAGCAATTGCAAACAGTTCGTGGCCCACACACATTAGT
TTCCTGGAAACATATTTCATTGGGTATAAATATGATTTCTCTTATCGATT
TTAATGATCGCCCATAAAAATTCTGACCGGATACCCCCGTTCTACCCCCT
CTAACTTTTTTAATGCTTATCTTCAATCACTGGGGAAAAACAAATGATTT
CCCCTCTGATGAGCTTTGATATACGGACAATATTTTCAGTTAAACAAAAA
ATTAAATTAATTCTTAATAATCAGATACTGATTTTTTAACTCTTTCAAGT
ATTCGTGGCATTGTTATATACGTATTTTTTCCAGTGTAGGGAGTCATCTG
CCG
>knrl_+8_f
gaattcCCAGCGACAAGCCCATTGAAAAAT
>knrl_+8_r
ggtaccGCCGCCACAAGACACTCAACCAAT
>knrl_+8_construct construct
CCAGCGACAAGCCCATTGAAAAATTTGGGTTTCACTTTCCATAAAACTAT
CAAAAAGACGGTGAATTAAAATTGAATTAACTTGCGGTTTGCGTTGACTG
GTGGGAATCAAAAATAAGAGAAGAGCCAGGGATTTTGGCAAAAAATGGTC
ATTGAAATGGCATTGTTGATATTTATTTTTCGACTTCTGCCCAATCTCGT
CTCAATGCCAGCTTCCCCCGCTAATTCCGCAGATGAGAGGGGAATCTCCG
TCACGTGTGTGCAAAAAGGTATAGAAATAACAATAACAAAGGCATTTGTT
ATTAGTAGCCGAGTGCGCTTTAAAAATAAACAGCTAATACAACAATGGGC
ACAATTTGTTCACTGCGCCACTGAAATCGAAACTAAAGCTCAGCCCGGAG
ATTCAAGCTCCGATCTAATATAAGCGGACATGCGGGCATGCAATGATCTT
CGATATATGTGTATCTATTTGCCTATAGTATATGCAATTTATATAAATTT
AATTCAATTTGCCAAGCTAAATTGTTTAGTTTTTGTTTTGCTCACAATCG
TGCAGAGGTCGTTGGCGGGGGCGATGGCAAGGCGGGTGCGGGTGCGGGGC
TTCTGTTAATTTCATGATTGGGTCTTGGCTTAATGTGTAATGCCTTGACT
CGAAAACAATTCTAACAATTTGGCAGCTCATTATGTGGTGCGCTCGCTCG
CTTAACCACGCCAACTTGACTCCAATAAACGATGCACAACCTTGACCTTA
AGTCAAATGAAAGATAAACCAAAGCAGGAGAAAAAACCTCTGCTTCTGCC
ATTATTTTTTATTACGGATTACAAACCGAAAATTATAACAATTTTGTTAC
GCTTCTTTAGGGAAAGGGCCCCGCACCGCATTGTTGCCAGCCCCTGCTGC
CCCAGAAGGCCCTCGATCCACTATCGTTATTAGGCGCCAACTTATCAGCG
TAATAAAGTGGCGGGGCAGCCAGTTGGAACAGTTTCTGTACGATGGCAAC
GTGTTGAACTTGAAAAGGAAAGCAAAAGCAAAACGGGAAAGAAGTCAAGT
ACGCAATGGTCGATTGAGAAATACTCTTTGAAATTATATAGACTAAATAA
ATTAAATTTATAAACGCTGGATGTGTGGTAAAGTGAAGTAATGTTTATGT
CACATAAAAAATGCGTTGATATATGAATGCGCTGATTAGATACTTCCGAT
CGAAAGAAGAGCATTTCAGATGCGCACTTAATTTTTAATTTCCTTGGGAA
ACCACGAGGCATAAAGCACTAGCAATTGGTTGAGTGTCTTGTGGCGGC
>nub_+5_f
CGAGAAAATGGAGAGGGGCGTCTT
>nub_+5_r
GGAGAGCGCAGGACTCAAAGGAGAT
>nub_+5_construct construct
CGAGAAAATGGAGAGGGGCGTCTTTAAGTTGATTTTGATGTCTTATTAAA
TGGGTGTTTCGACTTAACAGCTTCTTAAGTAGTTGCTGAGGTGACAATTG
GGCCTGTCAATTCACCCTAATTGTTCGTTCGCCTAACTGAGGAGCTGGGA
CAACCATTGTCGAGTGCGGTGGTCTTTGGGTGCACTATAAATATTTGATA
GATTCATAAAAACCTTCGATTATTATTCATAACTCGTTGCTCGCAGAAGG
CTGCGTTCAATTTGCAATTCACACTTTTCAAATTTCATGGACTTCGTTAG
TCACGGTCCGAACAAAAAGCCAACTTCAACCTTTTCTGGCTCCCTTTCGA
TATTCCCCCCTCCCTCCTTTTTTTGACCACATTATTGACAGCATTTCGCT
TGATTTGAATTCGAATATGTGTGAGGGAGGCTGTCTGGTCGTGTGTATGT
GTGTGTGTGTGTGTGGGACTGGACACAGTTGCTGTGATTTCTTTCACGAA
CATGAACATATATATTTACATATATTTTATGCAAAAATTATTCCGTTATG
CCGGCCGTATGTGGGAGCGCTTTTGGGGTAGCTCAATGTGCAGTCAAACT
GACCATTTGGCTTTTTATTATTGGTTGTGCTAAATGGAGCAGAGGCGTGC
TGAAAAGGGGTTTCCTTGTAGGACTTTTAAATGTGTCTTAGGCTATGTCA
AAACTTTACTTACGGAAACCCCTTCAGAAGGTCTGGAAAATGCGATATTT
CATGTTTAAATAAATTCCGAATAATGTAATGTAGCTATAATTGTAGATTC
CTTAGAACCCCTTTCATAAAGATAAAGACACAGATCTCCGCCTATGCCGA
TAGCTATTCACACAACACATACAAATCGAATTTGCACATCATCTGAATAC
CAAATGGACGCACGTAGCCCATCCAAGGAGGAGAGAAAGAAATCGTTCCT
GGCCAGGGTTCGGTCGCATATGTAAAAAGGATGACCATGTGGTCGGTGGG
TCGCCCACTTGGGCGAATAAGTCATCAAATTCACGTAGCACCAGGGATCG
GGGATTGAGGATTGGGCATTCGGTATTGGGGGATTGGAAATCGGGCATCA
GGAGGCGAGCAGAAGTCATAAAGTAGCCCAGGCAAACATATGCAAAAATT
GCCAGCAGTGGACAGGATGTGGAAATTGGTTGGTTCGGGGCTTGGTTCGG
ATGCGGTATGGGAATGCGAAATTCTGGATGCCAGACCAGGGGCCACTTCA
AAGGGTTTAACTCCTTTGATTGCCCCCTTTGTGAGGGGGGATGTCTGGTC
GTCTAGTTCTAGCAGTTTTAGCTCAAAAATAAACTCTCGTCGTGTATTTA
AATATTATTGCAAATCAATTGGGCCGAGACGCAACCCTCCTCCACTCCAT
TTCCCATCGCCTTGTTGTATAAATAAAATGCATACAAATAGCAAATTTAT
ACAAATCGCCTGGCCGGGCATTTGAAATGCTAAAATGCCACTTAAAAGCA
GCTAAAAGCGTCAGCCAAAATGAAAAGAAAACATGAGAATTCCATTTGAT
GTCAAGGTGGAACTATGTAAACTATGGACCGATGGTCTCGCAGGGGGTGA
ACGAAAGAGTCGAAGAAATTTTCGCATAATAAATCCATGGCGCTGGGTGG
GTGGTGGTCACGTGAAAGGCTTTCACTCGAAACCGAAAAACAACGGACTA
TGAAATTGAACGAAAATTATACAAAACGCTTGTGTGGCCTATGCTAAATT
TATGCAAAAGGACATTCGAATGGGTAAAACGGTCAGGAGCTCGAGATACC
CACAGGGTGACTCATTTTGCATGGCATCAGTGGATGGGAAAATACATTCA
CCATGGGGCTTGGCCATTTGGTTACGCCTTCTTTTCCCTGACTTTTTCAG
AAATGTAAAACTGATGAAGTAGTTGGATATGCTTACTGACATATTTTTAC
CATTTGGAATTTTTGTACTTGTATTTTCCTAACCCCGAAATCTTTCTTTA
CTTCCAGCTTCCGATTGCGATGATAACAACTCGAGTGTGGGCACCTCGAG
CGATCGCTGCCGATCTCCTTTGAGTCCTGCGCTCTCC
>nub_-2_f
CCCACAAGAACAAGCCCCAAAAA
>nub_-2_r
GCCTCCCGTTTCCTCCTTGCTT
>nub_-2_construct construct
CCCACAAGAACAAGCCCCAAAAAAAAGGGAGATCTCAGTAAAATACAAAC
ACATGCCAACGTGTTTGCTGGTCGAAAGAACTTTACGACTTCATTAGACA
TTTCACTTTTCATTATTTTCTCAAACAATTTACCAAGTACCCTCCAAATG
GGTACGAAAATTCCCTTTCCTTTCCTTTTTCCTTTTTTTTAATATTTTCC
GGCTGCCCCAATAAAAATGTTGTTTACCAGTCTCAACTCTTCTGGACTTT
TCTGCCTTTTTTATGATCTTTGCCTACATTGACTTAAGTAATTCTCGGCA
ACGTATTTCCTTTTACGATAGTCCGCAAGGACGATCCGTAGCCATAGGTG
AGTGCGAAAGGGTGGGGCAGTGTGGAGCGAAAGAGATAGAGATAGCGGGC
GAGCCGACAAATAGTTTTGATATTTTTTATGGACGCGCACAGTAGGCCAC
ATTGGTGCAGCTAGGAGTTAACGCAAATAAAAAAGTCAAACGGTCAGTAA
GTCAAAAGCAGCTATAAATCAACTGAAGGACTAGGTGATACCCTAGAGGC
ACTGCTCAGAAATATCACGAAAAGCATTGAAACTTATATACAAGAATTGT
ACAATCATATAGTTTGACGCTTCAGTTTTGTGAGTTATATAATATATGAA
CAATATTATTGGTTTAATTTGAAAGCCACACTTGGAATGGGTTAATTAAG
CCCAAAACACTCTAAAAAGCAACCTACAGGGCATTCCAGAAATCCTTTTT
TTAACAACTCTTCGCGAACGTGAGATAGCGGATGACCAGTAGTCAAAGTG
GTTCAATGCCTTTTGGGCTAATTAACATGTAGAGCCAGGATGCTGGCCGA
CAAAACGATTTTCCGACTGCCCGACTGACTCGAACGATTTGGTAACCTGG
GATCTCAAACGTAACGAATGTTTTTTATGATTTACGTGGAAATCGAGGCA
GTTTGCGTCGTAAAAAGATGGCTAGGAGCGCGAAGTCCTTCAGATCCGAA
GAAAACTAAACCATACTGGGCCGAAACCTAGGTGGCTATCATTGATGAAA
GCGTGAAACGCTTGTCAGGACCCGGTCACTGATTCCACTGATTTCATGTC
CTCTTCCTACCCTACACATTTATTTTCGTCTTACCTGTTTGTTATTTTCG
ACTTTTTATGACTTTGTAACAATTTTTTATGATTTTTTCCATAACAAAAC
GATATACGCATAAAAAATATATGCGTACATTGTGCATCGTCCAGGTAGTT
GGGCTAGTTTTTTATATGGGAAAGATTTTGTTACTCTCGCCTTGAAAATT
TGACTTTTTCATTATAATTCGTTTGTTTCGCAGTTCTCGGGAACATAAAA
ATCATTTAGTTTTCAATATGCATAAAAAAGAAATTCAGAGAAGTTGACCT
CAGCGTTAAGATTTTACCAAGTCTTAGATTTTTTCAAAATCCATTGAGTA
TCTTGATTTATTGAATAAGTAATTAATACTTTAAATTTCAATATTTTATT
TGGGATGTCTCAGCTATTTATTTAAACCAAATTTGGCTTAACACCTGATG
CACAAATTCTGGCAGAGAGTTATTAACTATTTTCGTATAAATATGTAAAT
TAACCAACAATATGTACTTCTATAAATGACTATAGTTTCCTACTTATGTT
ACAAAATTTCCACCTTATCAATTATGTTTAAAACTGACATTTATAAACGT
GACATTTTTGTTATTTATTCAGAAATATTTCCCACCATAAATGTCGATTC
CTATCGAAATATGTGCTAAACCAAAACAAATCATAAAATAATACAAAATC
GAAAAAAAGAAAAAATACCGGAAAAGCAAGAAAAGGAAAGAAAATTCTGC
CGAGTGGGTGGCAAGTCCACAAGAGGAGAAATGGTTGGTTGGGGGTTTTC
TTTTTTCGGGAGTAGGGGCGCTCCGCACATGTGTGCATACATGAATGGCA
AATAAAATTGCGAAAGCAAGGAGGAAACGGGAGGC
>oc_+8_f
CGGTGAGTTAGGAAAATCTGTGCGAAA
>oc_+8_r
CCAAAGGGGGCTGTGAAATGTCTA
>oc_+8_construct construct
CGGTGAGTTAGGAAAATCTGTGCGAAAACCACTTGATGCCAACAAATCAC
TCACAATTCGCCAATTATCTGTGAAATTCACTATTTGCTATTCCGCCAAG
ACTCTGTATGGGATAAGATGCTTGTTTGTGGTGGGCTAAGCTCTTGCCAC
GAGTTCCAATTACATTCTAAGATCGAGACCAAACAGAACCGGGACTTATA
TGGCAGGTCTAGGTCTTGATCTATGTGGCTGTCTGTGCCACCATCTCTGT
CTGCCGCCTATTACCATCTCTGTCGCGCCCTCACGCGCTCTATCGCCCAC
TCACGATCGTTCCTTGCGGTTTAATCCCGACGTTTGCCTATGATGTAAAA
TCTTCTAATCTGGGCAGCGCACACAGAATCCGAGGAAGATTACCCAACCG
CCTCCAAAACGGGGACCCGAATCCCGAGATTTCGAGATCCCGAGTAGCGA
GATCCCGAATCCCAAAACCCGAACACCGATACGAAGTCGCATTCGGGCTT
ATCTTGCGGTTTAAAGATCTTTGATCTGCGCTTAGCCGCAGGATTATTTC
AGACACTTACTAACACACACGATGAATATCTACGGGGAGGAGACGGACTG
ATCCAGGACAATGGGCATTAAGATTAAGCCCAGAAAGAGACAACTAGCCT
GGATTAAATTCCCTTTGTCCTGTTCTTCACTACTCTCGTCGGTTTTCGTG
CGAAAAAAATTAGCACTATTTGGACGGGGAAAGTAGGGAAAGAAAGTCCA
AATAGTTTCAAAAAAAAAAAGAGAAGGTTGTAATTGCGGAATTAGCACGA
ACACCTCTCGCATTGTTTTGAAATTGAATACCGCACATGGAATACGGAAA
ACGGAACTATTTGTCACATCAAGAGAGAAAGATATCCACATACGATGAGT
GTATGTAAAATTTGTTTTGTTTTGTCATGTCGTTTTCATGGCTCAATGCA
TTTTGGCCTCAAAATGCAGCCGCAAATACATCGAGATCCCGAGATGCGAA
AAACAAAAAGCACCGAAACAGAAACAGAAACCCAACCGAACCCGACCCTG
ATATAGCACCCGATCCCCGATCCCCGATGTGCGTTGACAGACCCGGAGCC
TGTTCCTCCTGCCCTTCGAATTGCCAAATTACATGCTCACGCGCACACGC
AAATTAATAACACATCTGGCTTCAATTCGAGATTCGGCAGGGCAGCGATA
AAAGAAAAAAAAAAAGAACACAGCGAAAGAGACAGCGAGAGATGTGCTCT
ATAAAGGATTCGCCCTTAACCATCCACCAAAATGCCCGTTTCGGTTCGCT
GCCCATCTCGGGAATCCAACTAAACGGAAGCTGATCGAAACCAAAGCCAT
AATTGATAGTTGCATTAAGTTGATTAAAGTAATAATTAAATAATAGTAAT
AGCATTATGATTATATGCACAACAGGTTGTGATACCAGAATATAAAAAAA
AAGTTAGCTAATCGCAACTATTGAGCTATTAACAAGAAATAAAAAGGTGA
GCTTAAATAACCAAACTAATCACGTTTGAGTTTTAAGCGAACTCTTTTTC
TTATTTACCCCATCCCATTAAAGTTCCCATGGCTCTTATTTAACCAACAA
CTTCCATTAACCAAAATTTTACAAACGATCGAAGAAGGTAGAAATGTGAA
ATGTAGCTCCAAAAAAGAAAAAAGAAAAAACCTCGTCGTCAAACTCTCAG
CATCTGTCAAAAAAAAAAACCGAATGTGACACATTTTCGAAAACATCCCG
GCAAAGAAATGGGTTGGAATATGGAATGAAATGGCGATCTACGGCACTAC
GTGATTTTCTAGACATTTCACAGCCCCCTTTGG
>odd_-3_f
actagtCGTCGGTTTGCCAGTGTCGGTTA
>odd_-3_r
gcggccgcCGAGGTTGCGAAATGGTTGTTGTT
>odd_-3_construct construct
CGTCGGTTTGCCAGTGTCGGTTAGCTTTAGCCTCGGCGTTTGGCAATTGT
CGCCGCTGTTGACGGTTGGCAAACAGTCGGCGAACTTTTCCATTTCAAAG
TGACGGCCCGGACTCCGCCCACCCTTTCGGTTCCCTGCCTTTCGGCCTGT
GGAGTCGCGAGCGGTAATTAACATCATGTCATAAGTGTACAAAGGCAAAT
AAATAAATAAATAGATAAACACCAGCGGAGTGGAGACACATGAAAGACAC
AGGCCGAATATTTCCCAGCACATGATATATGGCATCGCACTGGCTGACTT
CCTGCTATATCCATTTGTTGTCGTTACTAATATTGTTACTATTGTTGTTG
CGCCTGTCAACACATGGCCAAAAGGATTAGCCCTCTCCCGGGGGAAACAC
ATGTCCCACTATTTGCATGTGGAAAACGCGAGATTTATAGTAGAGAGATC
CTCCGACACTCGGAAACGGAAACCAAATCGTAGGGATGCGGAAAGCAGGA
ACGATGGCCATAAAAAATAATTTGGAAAGACCTGAAACGCTTCCTCCGCG
CCAAGGACCTGCACCAATAAAGAAGTCATTGGCTCGGCCATAAAGCCATA
AAAAACTATAAAACTCTCGGCCTGCTCGACATTAGTAGTCTGCCATTGTT
TTGCGGAGGTCCTGGCCTGCGAAAAAAAAATCGAAAATCGAAGTACAAAT
ATGTAGAGCGTAAAAAATATAACAACGAGAGCAAAAAATCACAAAATCAT
CATAAACCGAAAATGACAACTTACTTAGTCGCTTCTTTGGCATCATAAAA
TCGCCCAAAGACACTTCGCAGAAGACCCTTGGTTCTTGACTCTCGGATCT
CCGGACTGTGACCCGGTTTTTAGCAATGTTCTTTCTGTTTTTTTTTTTGG
TCTGCTCTTTTTTTGGACCATTGCCATGCATATTTTATGGTATTTTTTCG
TGTTTCCACGAATAAAATTAGATTTTTTAGAGCAGAAATGTCAGCTACGC
AGTGCGCGAAGTCATCGGTAATAATTGTAAAATGACTTTTTAGTGGGCCA
TATGCCAGGGGTTTCGCTATTCCACCAAAATCACTTTTTATATTAGCCGT
GGAAAATAAAGTAGGGCTCTTTTTTTTGGGAATCTCGACTTGGTGACCTT
CACTTGTAGGGAAATCTCGAAGTTTTTCCTTCGAATCGAACGTCTTTTGG
CTACTGAAAGAAGTCATCGTAGTTTTTGGTGCATTCGAGGAAGTAATAGT
AGTGAGGAAATGTGTTTTATAACCAGACTTCTACTAAAAAATCACAGTTA
GGAATCAAATGTATATGATGAAGGTATCCGTGCAAGTTGTAAGTAACAGA
GCTATAGATTTTATGCCTTACAGATTTCAGTACGCCATTTACGCTCTCTA
GAAACAATTTTATATAATTTCCCCAAATGGGGGAGGGGCGGGCACTCGTA
TAATGCAGCAAAATTTTCTCAGGCATCAAGATGGAAAAGGGCCAAAAGCC
TCGGTTCAAGGCTTCGTTCAAAGGCAATTTGCAATTTCATGGCGAAAACA
GACCAACTATAGCCACTGCTATGAGGTAAAGGAAAAAACAATTTCAGTTA
TTGGAAACGCTTCCAACGAACTGGGCAACAACAACCATTTCGCAACCTCG
>odd_-5_f
gcggccgcGCTTCCAACGAACTGGGCAACAA
>odd_-5_r
gaattcGGAGCTGTTATGGGGATGGGAATG
>odd_-5_construct construct
GCTTCCAACGAACTGGGCAACAACAACCATTTCGCAACCTCGATTTCGCT
GGCAAAACGCCAAAAAGTCGCTAAAATTGTTCAAGTCCTTGGGATTCGCC
TGATAATTAGGTAAATCTATTGGGATCTCTTACCCAGCCGTTGACGAAGG
GATGTGCAGGAGTCAAGGCTGTCGACGAAAAGGAAGAAGACGGGTGCACG
CGGCATTGTTGCGATTTGAATTGCTTGCGAAAAGTATCTAAACACACCAT
AAACGCGTCACGCCCGCGACTCCGCGAATCGTAAACCCAAGGACACCATG
GCCCTAAGTTGCCGCGACCAAAACCAAAACGCTGGCTCGTCGGAAAAAGG
GGTGTACCCTTTACTAGCGTAATTAAAGGGGTGTGGGCGGGTGAGTTTCG
GGCCGGGGCAACCAGGTAGCCAGGATGCCATCGGTATTGTCGCTGGCATC
GTAAAACCGGTATCCTAGAAAACCTAACCCTAAACGTTACCCTGAACTGG
ACTTTGGCTTCGGGGCCATTGTCTTTCGCATTGCGGTGGGCGCGTCGCAC
TTTTACTCCTTCCCGAAACGAGGTACCTATGTTTCACCAGATATTCCCTC
GCTCACGCACGACCATCGTACCTGGAAGACCCTATCGCTATCGCGGACAA
AAGGAGTAGCTAAGGGATTTGTGAACTTGGACCGAGTATCCTTCGAGCAT
TTGCACATTCCATGTTCGCGTCCTTGTCTGTTTACGTCTCGCATTTTGAG
TGTAGCGAATCCAGGAAGGGTTGATCCGCAAAAGGGTTGCACTTTATTTG
GCAAAATAATTAGATTGATCCGGAGGGCAGTTGACTTCTCTGGTCATATT
AGTGCTGCGCAAGGCAACTCCCCCACAACAAACCCGCGATTCCTGCGATT
TCCTGTAGCGAATCCAACGAGCTTAGGGCTGAGTTCGGTTTTTGGTGAGC
AACTCCCCGCACGGCCAATCCTTTCCTGTATTTGTCAAAATAATTAGATA
AATCCTTTCACGGACTGGTAAACAAATTCGGGCTATGATTACCACACAAG
TGTAAGCCGAAGTTCGATGTAATTTAATTTAAGGATTCGTATATCTACAA
GATAAATTATCTATTGAATATACACTCGAAATTCTACAAGACTAGCTAAT
AAAAATATCATATCTTACCATTTTCTGGTTATTTGGATTGTTTCAGCAAA
TTTGATTTCCATCCGAATCCATGACTCACCTTGCGAAACTCCTCCCCCAT
CGATTTCGATATCGGCGCTTTGTGGGCTGTCAGCTACCTAAAAAAAACAC
CTCGTTCCCCGGCTGGCTTATCGATCGGGCGGCAGTCACCATCATGCCAT
CATATCATCCCATTCCCATCCCCATAACAGCTCC
>pdm2_+1_f
GCCAACAAAAGTTTGCCATCAGGAA
>pdm2_+1_r
GCTGAGTGCTCGCTGGTGTAAAA
>pdm2_+1_construct construct
GCCAACAAAAGTTTGCCATCAGGAAAATGCAGCGACACACACATGTGAGT
TTTTCAGGGTTGCCATCCTACAACCAGCCATGGAAGCTTTTCGAGAAGTG
TGGCTAGAGTTGTCAAATGCAAACGGATTTGGGCTTTGTGAATATGATTT
GAATATTTAAATAGGAAACATATTTCAGTTTTTAAGGATCGATCATTTTC
CAAAAACGGATTTAAATATTAAAATTTTAAGAAATTCGGATTAATTTATT
GATCCAACTCAGTTTAAAGTTTTATTGACTCTTCAAAATAAAACATAGCC
ACAAACAACTTACCGAATGAAAACCAAGTCGTAACCTGATTTATTGTACC
CCGTACCTGTTACAAAAACTTTTCACTTTCTCGGGCAATAAATTTGGTCA
GAAAGAGCCTAAGGACGAAACCAGTTCAGAACACACAAAGGTCACCGATT
ATCATTACACGCCCACACATTATCCCAGGTCCAGATCAGATGGAATACCA
TATAGAAGAGGCACACACAATTTCCCTATCAGATGAACGATTTCATGGCG
TTTTGCAACAGATTTGATGCGATGTCCTGCTGCTGACGGTGTCCTTTTTG
GGCAGCTGCTGCCCTTGAGTGTCCCACTGTGCGAGCGTGTGATCGTAGTT
TTTAGATTTCTTGTGTTTGCATTTGCATCCTGGCAGTGTCCTTTTTACCT
GTGTCCGAGACGTTGTCTTTTTTCCATAAGGGTATTTTGCATGAAAACAA
AGGAGAAAGGAAACGCTGTTTTTTTTCTCCATATTCCTGGCATTTCCTTC
GTTTTTTAGGGAGAAAACTATTTTCCAGCCTAGGACGTGCATAGGTAATT
TGCATGGAACAAAGGAAAGAAACCAAATTAGCCACAAAAGGCAAATTTTC
TGTAATTACATTTAAGCCGAAGGTGTGTGGATATAAAAAGGGCGAGCAAT
TCCAGCATGCAGATCATGTGCACATCTAAAATCCCAAAGATCCTTTGACT
AATGCCACTTGTTATCCTCCCAACAAGTGAGGTGTGAGGTCAACCACCGC
CTCCAACTAAGCCGACCCCAATCCCATCGGGCCAAACCATTACCCAACCA
CAAGGACAACGCCATGCCAATGTCCAATGGTAATCTGTATATTTATATTG
TCCTGCACTGGACATTATGCACAAGGATTCCCCAAGTCAGAGCGTCCTCA
CACAATATATTGTCGTAAAAATATGTTACTTTTTTTTCCTACTGCCCGTT
GTCCTTCTCGGGCCAGGATTCTACTTTGCTTACGCCCCGAGGGAGCTATA
AATTTAATATCTACTTTGCAAAACAAAAAACCAAATGGCACAAAAAAAAA
GAGCTGAGGGAGGATGAGAAAGGACGGTGGGAAATGGATAAAAGATGGTG
AGGATTTGGTCCCAAGTCTTTGGAAAGGGAGCTAGTCATTTAAATCAAAA
ACGCAAAGTTGTAGAATACTATAACTATAGCTATTTAAGATTCCGTGGCA
ATACTGGCAGTGCCTCTTGCTTAAACTATAAAAAAAATTGCGTGAAAACT
ACTTTGAGCACAATGCCAACCATTTGCACTCGGAAATTGACTCTTAAAAA
TTTTACACCAGCGAGCACTCAGC
>pdm2_+3_f
CGGAACGTGGCTACTTTGTGGCTA
>pdm2_+3_r
CCCTTGAAACGCCCTCTGAACAA
>pdm2_+3_construct construct
CGGAACGTGGCTACTTTGTGGCTAAATTGATTACTCACACGACAGACAAT
TTTTATAGTTTTCAGTTTTCCTCTTTTTTTGCAATATGCAATCAGCCACG
CACCCCCTTTTCCGCATCCCCTATACATCCACATTGGGCTCGATTTCAGG
GTTTGGCCTAGGTAGTAACTCAGAAGTGCGGCCAAGGACTGGCGGGTTCC
CGGTTCCTGGTCATTGGTAATAAGGCATTAGGTTAGGGCACCTATAATAT
TTATAGGTGCTGTTGGGCAACCAGCACGTGACTGAAGTGTGACCGAGGAT
GGGCCAGAAGCCTTTGGGTTTGCAATAAGAAAGTATAGGGTTTCTTCATT
GAAAAATGTGAAAAATAATAGAGGCAACACATATAAAAACAAACTTAAAA
ACTTAAGAAGCCCAAAAATAACATAACATCCTGTGGTGTTTGAAAATTCC
ATTGCGAGTATTAAAACTACTTTATCTAAAAATCGTAAGATTAATTTATT
ATACATTTCAATAGTTTTTGGTCCTAACATTTAAAATAATTGGTATAAAC
ACGAATTCATTACGTGCCTTTGTATAAATTATTCAAACATTAACGTCTTT
TCAACCATTTCCATGGAATGCCACCCGAAATCTGCTCTACCACACCCACC
AAAAACTCCCCTGAGAAAACAACCCCCGCATGGCAACAAGCTTAAGCCAG
AGATCATCCTTGTGAGACCCCTATATGCTCTTTTGACCTCCACCTCCAAC
TCCCCCGTTGACCCTAACACGACCCTCTTCTGTTCGCAAACAAACAGAAA
TAACAATTTGTCAAAATGTAAATTTCTGCATTGGCGCATTTAAATGATGG
GCCGAGCAATTATGTAAGTACCCCGAAACCGAGGCCAACCACCCCTAACG
AAGTGCAACTAATCTATGCAAAAACATGCATGGAAATCCACCCCATTTGA
ATAAATGCGGCACGCATTAACAGGGTTGCCAATGCCATCCGATAGTAGTT
GACAATTAAACTTGCATTTTTATTGGTTTACACAAATTAGGCGAGTCAAT
CGAGCCAAGAGTGCTCCTAGCCCATCTCACACCCCTCCCCGCGTATCATT
ATGCATATTCAAATGTTGTCAAAATAAACGGAAGGGGGAAACCCTTTTTT
TTCAAATAAAGGGTTGCTCAAGCGCTAAAAAACTCAAGTGCCGTAACATT
AGCATGGCACACACAAAAAAAGGCAAACTGTTGATCCGGCTCAACCCTGT
TTAACATATCATTTGAATAGCGCCGAGGTGTGAAGTCAATTGAGGGGGTA
ACCCTGAGCGAAGGGTTACCCTTGCCACCTCATTTTTTTTTAAAGTAGCA
CTTGTTGAGCGATCTCCCCTCGTTCTGGTTATTCAAATTGAAAGGATTTT
GGTTGCGTGAAGTTAATTGAGGGGTAATTCGGAAGAGGAAGCGCGAAAAG
GATATTACAATCAGCAGCTCTGATTGGGTGCTCTATACTTTTTTGTACTC
CAAAAAAACTTTGTTCAGAGGGCGTTTCAAGGG
>pdm2_+5_f
GCCAAACTCTGCCCCTCAATCACAT
>pdm2_+5_r
CCTCTTGCTCCTCGGCCAATCTCTT
>pdm2_+5_construct construct
GCCAAACTCTGCCCCTCAATCACATCATTCAGTGCACTTTTCCAATTTTT
GATTGTATCTTTCCGATAAATCGAAACGCACTTCACATTCCCTTTTATGT
GATATAGGGAAAATCAACCCCTAAAAACTGCATGCAAAAGGAGTACCCAG
AATTTGGAGTTTTCGAATAGAGGCAACACTTCATTTGTCAGTGGAAACAT
TCACACATTGCCATTGTGGCTGAACGACGAACTTGCATTCACCATGCAGT
CCTCATCAGCAGGATAACACATCTGCTCCGGGGACAGACAAAGCGGCATC
ACCTGGTATTGGGTTTCGAAAAAATCGAGTTTCGATGCTCGTGGATCGCT
CGCTGCAGGCGCATTCCACTTACAAAGGATCACAACAGTGTTTCTTTGCC
TTGATTTGAACTTGCTCCCGAGGCTTCTTGACTTTACTCCTTTCTTTCAT
TTTCTTTTTTTTTTTTTTTGAAGCCAAACAATGCAACTTGGAACCCTTTT
TTCTAGCTGGTCCAAATCTCCACCCAATGGCAAGTTGCATTCGGTTCTAA
TCCGCAACTCGTGCAACTCGAAATTGTAACGAATTTTAAATTTGCAACTG
CGCTGCCAGAAGGAGGGTTGAAAAATCATTCCGAAAAGGGTGACAATTTT
TGACTACGCCTAACCCTTGGATGATTTTCATTTCTGACTGGTTCCAATAG
ATTTTCAATGGCTAATTTTATTGCGGCGTATTCAACTTTCGCCGTTCTAC
ATAAAGGGAGTCATAAAAACAGCTGCCCACATGCAATTTATTTTGCAAAG
TTCAAACGCCCGCATTCGATATATGTATGTTTTCCTTTTGAAATATTTCC
TAATCCGCCGAATCGAGTTTAACATGGGGTTGAATCCGCTTAAAACTATC
AATTCTCTTTTTTTTCGAAATCGGTTTAACATTTTTTACAGTTTAGACAA
ATGTTCGAAAGTTGATTTTTAATGGAGGATCGAAATAGCGAAAGGTTTTT
TTTTGTTGGCTATAAATATGAAGGAGAAGCTTTTATTTGATTTGAACCGA
TCAAAAGATCTTTGATCATATTTCTCCAGTCGGAAGTTTAATACTCATTA
TTATATTTCCCATCAAAATCAATAATTTTCTTTCACAAAATTATGAAATC
TGAGCTCCTTTCGTTGCTCCACTGCGCATTTATCGGAGACAAAGGAAGCA
TCCTGTTTGACTTCGCCGTGGCCTCTGATGTATGGCTATTTTTCAATTAT
TATGCATGGTTGGGTTTTCAACGAGGATGTTGGGGTTTGTCGAAGTTTAA
TGGGGGAGTGGAGGCCACAAAGGAGAACCCTTCCGCTTGAACGTCTATCG
TAGCTAACCGCAGGACGCAGACATTGGACAGGATAACTGGGAAAGGATGG
GCATTCGATTGGAAGATTGAATAAAATTTGACTTAAAAAGGCTGAGGAGA
AAATGTTCACAATAATACGATGAGTGGATACACTTTGTAAATGAATAGAA
AAGACTTAAAATGAGATCGCGAGATATAGCATATATTAATTTCTTAAAAT
CTCTCAGTTATATTTATAATTTATTTTTGTAGCCAGCTAGACAGTTTATT
TTTCATTTCAAACTTCCTTAAAAACTCATGTAACCCCTGAAATACCCTTT
AAAATAGCTGCAGAAATATTGAAAAACTTGCAGAGTCCTTTGGTTAAAAT
CAAATTATGCTACGCGTGCGTTGACCAGTCCGGCTACTTGAACTTCATTG
AGTTGGAAAATTGAAAAGCAAACTACCCACAATCATCTACTATAAAAAAA
TATCCTTTTTCCCTACTTACAGACTGCGGAAAGAGCTTCGAGGAGGAGGA
ACTGGAGCTGGGCGAGAACTGCGAGATGCCACAGAATCTGAGCAGCAAGC
GCCAGGCCAGGGAACTAGACTCTGAGCTGGAAAACGAGGTCCTGGATCTG
GCACCGCCACCGAAGAGATTGGCCGAGGAGCAAGAGG
>pdm2_+8_f
CGTGTGTATCTGTTGTGCCCCATA
>pdm2_+8_r
CCTTTGCCAACTTCCCCAACTCTA
>pdm2_+8_construct construct
CGTGTGTATCTGTTGTGCCCCATATCCCCCATATCCATTATGCCACAAAT
CAGTCCTCTAGTTGTATTTACTGTACTGTGTATTGACCTAAATGTGTATG
TATATGTATACCGATGTTGTTGTACGATGTCCAATTGTAAATTGATCTTG
AACACACTTAGATCGTAACATCCAAAAATTTCAATAAAATTATTCCGATA
AAATAATTTATAAAAAAACATACTGTATTTTAATATTGGGTGGAAACTGT
AATCAAAGATAGATGCAGTTCAAGATATGCGGTCTATATATTAGAATCTT
CTGCTTAGTTCCATTCCATTTCTATATTATTTTTTAAAAACATTTATTTT
ATTTTTATTTATCTTATTCAATGCACTAAAGAAAGGAGTTTCATTTAATT
TGCCACCCATATTTACCAGCTGTATGTTTTTGAAAAGCCCTAGCTTATTA
TTCAATTAGCCAGCTCTTTAGGTTTACTCCAGCGTGTGCCATATAAAAAC
GCACTCGAATCTCATTAGGCAGAGCCTAAATAAATATTGAACGAGGTATT
TAGTTAACTGATTTCCTTGGCCCGCCCCAAAAGCGTTTGCCAGCCACGCG
ACAAAGGCAAACAAGACCATTTTTTAATAAACTTCCTGGCAAACGCGGGC
CAAAACAGCAAAAGGATGCGAAGGAAGGACCCAAACCAGCAACCCCTTTT
TTTTTTATTTTTTTGGTTGCTTTGGTTGTCGAGTGTGGATTTGTTGGATA
AGAAATCACTTCATCTTTTTGGGCCCGGCGACAGTCAATATGGCAGCGCA
GACAGAACCCTTATTTGTATATCGAGGCAAGCGTGTAAATCCTTTTTTTA
CCAACCCCCAACTCCGATCCCTCGGCCCGGATTTTCCCCCTGCTGCCAAA
AGTTTGCCGGGCTCTGATTCGTTTAGGGCACGAATCTCTAAAAAAATGAT
AGAGTTGGGGAAGTTGGCAAAGG
>slp2_-3_f
ggtaccGGTGTTGTTGGCTCTGCGTGAGTT
>slp2_-3_r
tctagaCGAGCAAATAGCCCCCACATTCAA
>slp2_-3_construct construct
GTGTTGTTGGCTCTGCGTGAGTTTTGGCAGTGTTTCTCTTTTTTTTTCGT
TAAATGCGTGTAAATCAGTTTATAACACATTGTCAACAATTATCAAGTGT
TAGCCACTGGGAAGGGGTGAGCTTTGGTCTTTTTTTGGATTTTTTTGCGG
GCTTATCGACCGACTTGGGGCGCTACATTTTTAGGATTTTCAAGAAAACT
ATTCTTACATAGAATATCTTTCGAGAAGCCCACAAGTGAAATTATTAATC
ATCTTTAAAATATAAATATATGTTTTGAAATTAATTTCAAAACTTCGTTG
TAAACCTGTTCTGTTAATCCTGCACTTTACCATATGTTCATACTCTGGTC
TTAGATGATCTCACATCGATAACCTTCATCAGATATTCCTTCAAATCATT
TTCCCTGCTTTAGCGCACTTATCAACCATCGTGACTGAGAGTATTCGTTT
TGTAAATCCTGGTTTCCGGCTCATCACCCCGATGTTTGGGCAAACCATAT
GCTCTGGCAGCATGAACCAGTGTGTCCACGGTCCATGGAGCAACCCCCAA
AAAACGGACACCCCTTGCCCAATTTCACCCTTCGCCGTACTCAAGGCAAC
CTCTAGGACACTCATTTGGCTGTTTATTTGCAAAACGAGGCACACGATAA
CAGCAACAGCAACAAAAGTAACAAGTGTGTCCGAATCCCGGAACTGTCCA
AAGACCCGTGAACGTGATTTCAACAAAATTTGGCCAATTTGTCCGTGCGC
GTTCCCCGTCGGGAAAATCCCCTTGAAAACGCGTCAGAGCGAAAAACGAG
AGGAAAACTCTTTTTAAACGCCGTTGACTATGTTCTAAAATGTGTAACAT
ATTTTAGATAGAAAGTCAATACAAGTAGTGCTCTACTAGAAAGAAAGATA
GGTTAAGCACATTGCCATTCTCAATCAATATTTCTAAAAGTAGATATATA
TTTTTAGCAGTGCAGCCTATTTTATCAACTGTCTAGGGAGCTTCAAGCGA
AATCAGATGTCACCATGCCGGTTTAACCCTTTCCCTTTAATCGAGCCAAG
GGCCAAACTGAAAATATTTGCATGGCTAAGCGACGGCGATTAGGGCAAGG
CGAGCAAGGACATCGAGGAGGACACAGCTTGAGGTCCACGAAATGAGATT
AATACGCGCTAAGCTAAGTCCTCGTTCCGAGCGAGGATCGATCTAATCCT
TGCTTAACTCTTTCGAAACGGTAGCTAGCATGGGTGTTTGGGCGTAGGTA
GGACATTGTAGGATTCCCATTGCCGACTGCGACTGCATGTAAACAGACCA
TATAAACAGCGGAAGCGACGGGCTGTCCTCTAAAACCCCGCTATCCCATC
CTTAACCCCTTCAGAAACACCAATCTACGGCAGGTAGCGGTAGCCTTGTT
TGCATGGACCGCGCTGATCCGTTGGACAAACAAGCTAATCCTGCGGTTAA
ACTGCCATTGAGTCTATCAAAATAAGGCATATACTCGTGCATATACCCGG
AAGGACTTGCGCGTAGGCGTTTCTCCACGGGGCGTGGCAACTTTACGGCC
AAGAACGGGTTGGGCACCACCGAATTCCCTAAAGGGTTAAGCGTCGCGGA
TTTATTTCTGCCAAAATATCAAAAACTACGTGCGGGAACAAAACTAAATG
CCTGCTATAAATCTGGCTGATTAGTAAAGTACTCTCGCCCCCAAAAATGT
GGAGTGGGTGTATATGCATAGATCCGATCCCAAATCCTGAAATATAAATC
CCCTTTTGGTGCTGCCATATGAATCTGTCTCCTTTTCGGCGTTTTGATCA
ATGACAAGTTGGTTTTTTTTTTCGTGGGTCGTTTTTCATGGGTTTTTGTT
TGTCCGGGGTAATTACACTCCGTAGTTTCCGGACTACCGATTGTCGGGAA
GTTCTAAGTCGGTTCTATGGTCGGTCTGTTTGTTTTGAATTGTTGATATT
TTGAATATTTTCGAAAAGGATTTGGCTGCTATTTAGCTTCTGAGTTCTTA
AACGGCATTTCGGAAAGATAAATCGGCGAGAAGTAAACATTTTTTATTCA
TTTGTTTAATCAAAGGGAGTGGGATGATTGATCGTCTGTGTCAAATGAAT
GTCTATAAATGCCAATGTCTAGTCTTCTAATATTGATATATATACACCCT
TTTAATATAATGCTCATTATTATTTTGTGTGGGATCAATTGAATTTGTGT
ACAAATATTCAATTCACTTCCATAACAGAGTAAAAAGTGCCTTGATATTA
AATAATTAATACTGAATACCACCCTCATAGCGCTTAAACAGAGCACCCTC
CTGAGTATATCATAATATAATAACATAATTAATAAAATATTAGAAAGTGT
CTTCCTTTTTTCCTAATATCTCTATTATGTATTTATAGCAAACATACAAT
TTTAAAAAGAAACCCACAATTACCATTCTCCTGTGATATCCCCTATTATT
AAGTTGCCCATCCATTTAGATTCGAAACGCTGTCAATGAAGTATGCAAAG
CAGCCAAAACAATTACCCAACGCAGAAAATACAATGATAAATACTTTAAT
TGAAATACTGAGAAAACAATGGGGCTACGAAAAATCAATTGAAGACTGTT
GGTCGCCATTTTGTATTGAATGTGGGGGCTATTTGCTCGA
