# Supplementary material for: Transcriptional Control in the Segmentation Gene Network of Drosophila
Source: PLoS Biol. 2004 Aug 31;2(9):e271. doi: 10.1371/journal.pbio.0020271 (PMC514885; doi:10.1371/journal.pbio.0020271)
Supplement: Dataset S5 — Data based on mg run, Fasta format. (53 KB TXT). [file pbio.0020271.sd005.txt]

>Abd-B_peak_+26.9 500_2_mg
CCGATTGCCGGACTTTTTTGTCCAATATAATTCCAAACTGATTTAAACAG
ATTATACGGAATTTGACTACATCTATATACCAACACTTGTTAAATAGTGC
CAAGACCACTGGCAAATCAATAGCAGAAATAAAACCAAGATAGGGGACAA
GTCGGAGATCTGCGGGTTGAAGGAGAGTTAGATGTCGTTGACAAAACAGC
AAGACATACATACACACATACATACATACATATATGTGTGTGCATTGGGC
ATGGGCGGTGGCGGGTGGGCGTGGCATTTGTCGTGACTCGGTGACTTATT
ACTTTTCATGCTGCTCTCGTTTCTTTTGCGCCGGAGCTTGTTGGATGCTG
TCAAATGAAGTCGTAAAAAGATTGGGCAAAAAACTTTTTTGTGGGCCACT
CGCAGAAATACATGCATATAAAAATGGCAAAGTTGGGATTAGTTTCATCA
AGGATAAGCCAAATGGCTGGACATGCCGGGCAGCCGGGCAGCCGAGCAGC
>Abd-B_peak_+31.1 500_2_mg
AAAAAAAGAGGTCAAGCCAACACGACCCTGGAACAGATTTCAGACGAAAA
CGAGAGCAGTTCGATCAAATTTATTGCTGCCGACTGACCTTCGCAAACCG
GCAGTCGGGATTCAGGATTCAAATTTCATATTTCACGGCCTTAACCGGAG
CGACAGGATTCCCTCGCTCGGTTCGCTCGCTCAGGGCCAATAAAAGTATT
AATGACCATAACAAACGTCTTTGTGCCGCAGTTGCAGTGGTTGCCCCTCG
AGGTCGTTTATCCCGCTGCGTATTTGGTGCGCGCAACTCGTTCGGGATAA
CATAACAGCCCGAAACTATAAGCACTCCTATGCTGCCCGTTCTTAAGGCC
TTTCTCTTACCCTTTGGTGCACAGAAAAAAAAACTTTTCTCATCTGCTAT
ATCTTATTTTGCATTTAAAGGAGTTTTACTCGTTACTTGGAGGTCCCCTT
ATAAATAGAGTTTCGCAAGGTAAACAGTAACTATAGAGATAGAGTTTTGT
ACTGTATGTATCGTATTTGTAATTTAGTTTGAAATAAAATATTTGTATCC
AACATATTTAAGCTAGGTTCTATTCCTAAAATTCTGTATGCAGTTTTTTC
>Abd-B_peak_+41.4 500_2_mg
TAATGTTTACTTCACAGAAGTTCCATTAATAGTTCCTTTCCAGTTTAAAT
TTATAAATTTATATTTATATACCGTTGGTCCTTTTGCAGAAATGTAAAAT
AAACCTTTAATATTTTCTAACCATTCCAGAAATCTGTAAAATCCATAACC
CCTTCTGCCTAATAATATCCTGCCGCCTGCTGCGGAAATGGAACGTCGGA
GGCTATCTCCGGCTGTGCCCAGTGGTCGAAGTCGCGGAAGGGAATGGAAA
GGGGTTTTACGACTACGGGACTCAAAGGTACCTCCTGGGACCTGAGAGTG
CTACGCTCTGAATGCAATTACCAAAAAAAAAAACAGAGACACTTTTTTGG
TCAAAATGTGAAGCGTCCCTAATATTCCGGGAAAAGTGAAAGTGCTGCAG
CAGCCCCTGTTTATGGCAGCCATATAAATTGCAATTTTCAGCGTTCTCTA
CTTTTTGCTGTTGTTGCTACACTACGCACTATATCGAACGGGTTGGGATG
GGCATATGGGTCTGTGATCCGTATCTGCAGATATGTATGTATGTATGTAT
GTGCACTGGATGCCACATGCCGACAGGCAGCACAAATATTTGCCATCGTA
>Abd-B_peak_-11.7 500_2_mg
GTGGCAAGCGTTGCGTGAAAAGTCGCAAGGAAGAGGCACACCGAAATAAA
CCCCAGGAAACAGAACGTCGAAATAAATCACGAGATATCAGTTCGTTGCT
TACATATCCATAGACTTATTTAAGATTTCCTTACCCAAATATTTATATTT
TAAATTTGGGCCAAAACATGTAGCATTAGTAACCGACAGCATTAAACAAA
TATATAATTAATTCTCCAAACATATCGATATTCACTTGTCCTGACTTTCA
AAGTTCATCTATGTATTCTTCCATATACTCTCTCTTGATTTGACTTTATA
AGTGATTTCGCGTGCTCTTAAACTAAATGAATTTGATTTATTCAGTAATA
TTTCAATTAATCCCCCTTTCACTACTCTTCATAGCAACTGACTACCACTC
ATGAGATCTCTTTAGTTTCCTATTTCGAAACTTTTTCTCAGTGAATCGGA
GCGGGAGGAGAAGGGAACACTACGCTGCTGCTTGATGGCCCATTCAGTTG
>Antp_peak_+22.6 500_2_mg
TCGGCCACTGCGGACTTTACACAGACAAGCAAGCCAAGGAAGGACTCTCC
CTTACACGGATACTTATATATATATCTGAGCATGGAAATCCCGATCGTTG
GCTGAGAGGTGCAAGTTGTTTAAAGGTTAACTTCATTTTTATTATATTAT
GACAGGACTGGGCGGGATTTCGACTTGGATTTGGGCGCGAGCTAAGTTCC
TTTGTTCACTGAGTGAGTTAAACGCGGAACTAACTTATTTGACCGAAGCG
CATCAAATTGTATTATACTTAAATTGAATAAACCGTATGCTGCATAAATC
AGCTGAAATTTAATGGCAGTTTTAAAGCCAAGAATAAGGAAATATATATA
AACAAACTCTAGTCGAAACATCAGAAGCGAACTCACATCTATATTCATCC
GTCTATGATGTCTAAAAATCGTTGCATACTTTCTGGCGACCGATTATGGT
AAGAAATTAGAAAATTCAATTTTTTAAAAGTTTTAAATTAAAAAAAAATG
>Antp_peak_+32.9 500_2_mg
AACATAAATTCTCAGCTGCCGTATTTGTGGCACGCAACATAAAACTTTCG
ATCATTTAAGGCAACCGACAAGAATTAGATTTGGCTTTGGTTATTTTCGT
CTATTTAGCCCATTCGCACGTTTGACCCCCTTCAAGGCAATCGCTTTTGG
CCAAACAATGGTAACGGGCTTGGACCAACAATTGAATTTAATTCGCAACA
CTGCAAGAAAACATTGGGTGCAAAGCCAAATTATTATTTATTTTCAATTA
ATTTATATTTTTTTATATAGAATTTGATTTAGAATATACCATATACCATA
TCTGAAATCTAACTTTTAATTAGCTTCTTCCAAAGATTTATATACTACCG
TCCCTGATGACTTAAATTATTTCATTGAAATCATTGAAATAAGTCAAATG
TACATATCTATATAAATAGATTCTAAGAAGTGTAAGTGTTAAGCAGTTAG
TTCAGATTTACTTAGATCTGCAAAAAGTTAACTTGATAAATAATGTTTAA
>Antp_peak_+34.3 500_2_mg
TATTTTTTCTATAGTTATATCGAGTAAACGAAAAACAAAAACTTTTTTCC
ACTTGAGTAACTTAAGTGCCAATTCCATCCAAAAACAAAGAAAAAAATAA
GAAGAACCGAGAAGACAGCTACGAAAACCAAAGCCAACCAAAGTTGAATT
GAAGAAGCGCAGGAACAATATTCGGGAATTGGGGGAACGAGCGAATGGCT
GTGCATTAAATTGATGTGAGAATCGATTGAAAGCCAAATGAAAGGCTGCT
TAATGAATTCCAATCGAAAAATTAATGTGCGCCATGGGAAGGCATTTAAA
TAGCCATAAATACTGCACTTGTTGAGGTAATACGCATGGCCAAATATCGT
TTTATATTATACGTAAAATCAAATAGAAAAGCAAAGTTTACAATAACAGC
AGTAAAAAGCGTAATTTCACGTTGATTAATATGAAATAAATAAATTCTAT
TATTTCTTCATTGTCATAAATCGTTTGGTACGGACTTTTTCGACTTTTGT
AGCTTTAAACAATACGGTTAATATTGAGATGTATCCTTATAGCGCCTATA
AAAATATATTCATTTATTCATGTAAATTAAATATAAATGTTCAGTAAGAA
>Antp_peak_+71.3 500_2_mg
TATTCATAGAACTTATGAAACCGATAGACAACAGCAACAACAAGAACAGC
AACAAATCCAGGGAAAAAAAGGGGCTGTCTGACGGGGTCCCACAAGTCGG
CCTGCCGCCCCCTCAGCCACCCATTTTGCACCGTTGGTGGCTTGTGAGCC
TGGTTTAGTTTCGCCAAACAGTTGTCAGTTTTTTCTCTTTTCCAGTGATT
TTTTAGTACTGTTCGTGTGCCACAGCCTTGGGTTTCGGACGGGGGGAGCT
TTGTGCAACGGGAGGCGTTGAAATGATTGCCACAGCATGTTATATTTACT
ATAAAAATATGCGCACCAGCAACAAAGAGATTGTTTTTATCTGTCTCCGA
ATTGTTTGCTCAATGAAAGTGCCGTACAAATAAAGAGCGTGGTGCGAGAT
GCAATTTGTTGATGATTTCATAAAGGGAAACGCACCAAAAAAAGGCACAA
TATCATGTCACATAATGCTTAAAAAATTCCCGAAAATTTGCCTATCAATT
>D_peak_+3.7 500_2_mg
GAGTTACAAAACAGAGAACAGCTTGACCCCTTTGCAAAACGATCTTGGAA
GAGTCCCGCCAGCAAGTTAATGTTTATGGCAGCCACAACCCGAACGATAA
ACATAAACTGAACCTTCCGCGTAAGAAAGGCATTTGGAAATTGCACGGAA
AATGTGGAAAATGAGAACAGCCGACGAGGTCGTCACAATGATTTCACTAG
CAAATTGTATCACCGTTATTAGCTAATCCGTCTGGTCCTTTGTCGCTAAT
CCGGCGGATTAGCGCGTGCATCTTTCGCCTAAAAAAGTGCACAAAAACAG
ACGGATTTTTGGGAAAACTTGAAGGAAATCAATAGTCTGGCTAATCCGGG
TCCAAAGTTACCACAGGTAGCCAAAACACTGCACGAAAAGAGCAACAACA
ACCCAAACAGACAGCGCTAGAAGCATAAAAATCTCGCGACATTTCGCACA
CTCCTTTCTGCGGACCGGACGCTAATCCCCGGTCATAAAGTCGTAAAAAA
ATCGAAGCAACCGGGAGGCTGCAAATTATATTTGTATACAGACGTGACCA
AATGGGACGAAAGGCGTGGCTTTTGGGAGTAGGAGGCGTAGGCGAGATGG
GTCGTAAAACGTTCTCGACAATCCTTAAAAACCCAACGAGTTGAAATGGA
ATTTCAATTATTCGTGCATCATTTTTTTTGGATGAAATGTTTAAACTATG
GATCAGGAAGGCGTGAGCGGGCTTATGTTTTAAGCTTGGCTTAGTCGGAT
>Dfd_peak_-22.1 500_2_mg
TCTCTCCGAATTTGGCATCCTTTAATCTCCTTAAATGGCAAAACTTGGAT
CGGAAACTTTCGAAGAGGGGCGTGGTCAGTGTCAAAGCCAGGCGGAAGCC
GGAAATGGATTGGTCGAGTTCTTCGAACGGCTTAACTTGGGAGCTTATGG
AGTCTGCTATTGACGATTCATTGACACCCGAATTAATCGAGGGCATGCAG
TTGGTTAGTTGCTAGCTGATATGAACTTGATAAATTTGAACAACTCTTTA
ATCAGGAATCAGAATTTTAATCAGAAACTTATTTGCCAGATTAGGATTAA
GATCTTCAAGAGCTCATTTTATACTCCAATAGATAACACAATATAATAAT
AATAATATTAAAAATAATTATAACTTCTTTCAATATTGTTTAATGAAGGC
AACATCTCATGAAATTAGCTTATGTTTGCTTGGGCAATGTCATTGTTTAA
GTCCGCCTTAAAGAGTTTAATCCATATGTAACTCTTTATGACGAAAAAGC
GAGTGGCACCCAACGATTTCGAGGCAGTATGAGGTGCGGATTTGGTGACC
AGGATGGCGCCGCACCGCAAAGGGCTTAAATGGACCCTTTTTTACGGATA
>Gsc_peak_+4.3 500_2_mg
ATTCTTCTCGGTTCTCCACTCTCTCTATAAGTCTGAGAAGGGGTAACATC
AATATTTGTGGAGTTGAGCGATCGAAAGGAGAGAGGAGCACAAATTATGC
CAAGCTGATGATTACTAATTTCTTGGCGACGACCGAAGACAAATATTTGA
AATGCCCTCCAGCCCAGCCATTCCTCCTCTACATCCCAAGCTACATATAT
CCCTCCATATCTGGCTGATCGGAGAACGAAATCACCTCGATCACTTGAGC
TGCGGGATTAGGCGTATTTGACTTGCACGCACCACAGAAGCCAAGGCGAA
AAAAGAGAGGCAGGCGGACAAAGAGAACGGGCTTGTTTGCTCTACAGGTA
GAGCTACTGTTTGGCGTTCCAATCCCATACAAACCAATCCGATCCAATCC
GGCTCGATCCCAAGCCGGCCGACCCTCGCCTCGAGTGGCTAAATAAAAAT
AATAATTGTAAATTATGAAGTCAAAATAAGCAGATCATTTAAATGCCGAA
>Kr_peak_-0.9 500_2_mg
AGTTTTTGTTGTGCGTCCCTTACTAACTCTAAAAACTTCTACGTGATCTT
TATGTGGTGTAATATTCCTGCAAGTGCAGTTTTTATGAAGGCTCTAAAAA
ACACAAGCGGAAGTGGTCATAAGCATTAAAAAATGTCCTTTAACGGTCAA
CACATAGTTCTGATTTTTTATGTTTTATTACTGACTAGAAACGTAAAGGT
CATAAAACCCTCTACTCAGCGAAGATAATTCGCATCGACAACCTATGTTA
AAAAACCACATCGTCCATATTTGACTCTAACTGACTATATATCTTTTGCA
TTGAAAGGAACCTCTAGCTGTCTCATTCGCACCAATTTGCATATGAAAAA
TTAGCACTTTTAGGTATAAAAAGGAATCGATGAAATCAACTCACTCAACT
CAGCGAAGTACCCAGTTTTTACTTTACCTGCTCAGGCTTGGGGATCGTTT
TTCGCTTTCGCCGTGATGATTTCCCTTCCTGTCTGCACCCTTATTTGCGT
GCGTGTGAGCGGGAGAGCCAATTGAGTCCCGGCGTGTGTGCGTACGAGGG
TGAGTGAGAATCTTTCGCCGAGACAGAGCGTACTTATAGTTAGCTCACGC
AGCGAATTTGTATCAGTCGTGATTTGGCTCTGTCAGCGAAAGGAACAACC
ATTTGTTGTGCCACACACAACCGCGAGTAATATAATCGAATCAAATTTCA
ACTACCTCATTTTGCTAAATCGGTAAACTTTTATAAAAGACAATTTTTGT
>Kr_peak_-3.2 500_2_mg
TATTGTTATATGTACAAAAACAACCATGGCATATACGTATGTATTGTATA
TCCTAATTCGGCCTTCCTCTTATTTAATCACTTGCAATAATTTTCAACTA
TACAGATCAGCAATCAAAGTTCTTGATCCAATCGCTATAGTAACCAGATG
CGCAAGCTGATAATTTATTGAAAACTTTTTTCTTAGGATTCTTCCATATT
AAGCATTTCCCTTGCTGTGACCTCGATTCAAAAGAAAGCACTGATTTAAT
GCAGGTAATCGTCAAAAAAATAATGTTTGATATTTTTTTGATCGCGTGCC
ATGGGTAACTCAATAAAATGTTTGTGATTTATATATGTAAACATCAAGTA
TATAGAAAACTGAGGTCGGGTATACTTTTTGAGTTCGTTCGAAAGGGGTT
TTCCATTGCACTCAATATTATATTCAAATAGATCTTAGACGTTCCATAAC
AGCTTAAGGTGCGCGGATTAGGACTGACGATTACCGACTGGGTAAAGACA
AGACAGAATTCAATCCTGTTCTTGATACTTTGTCAATGGATTTATACTAA
ATCATAGGCTCATAATACCTTCTTACGTTTTGCTTAATCTTCGCGTACAT
GTGGTAACCGCTATTAACGTTACTATAGTTACTATACACTGACCATAAAT
AAAAAAAACCAAACCCTCAAAAATTAGAACAGAAACCCAATCGAGTGTTA
CAAATTTGTTAAAAATTGTGGGCACACTTATGGGTTGGCAAACAATTAAA
AAACCCTATCTGCACCCCTACGGATGCTTCATATTACAACCGTTGCACCC
CGTTTTTTGGTCTTTACTTTTAACTTTTTTCCGCTTTTCCCCCTTTTTTT
>Kr_peak_-4.4 500_2_mg
TAATTATTTAATTCAGGTTAATCAAGATACGCGTAAATGTTTTAAAGGTA
AAGGTTTTCCTATTGCACCACACTCGCAAAGTATCCTAGCGCCTTATGTG
GATCAATTTAAATCGGGATCCTAAGTTAACTATAATCCAGGCTTAATCAC
TGGATCAATAACTAAGTAGCATTTTCCGGGATGGAAATATGAAGTTACCT
GCATATGCCTACCGATCCTGAAAACTGCTTTAACTTAATCGACATGCATG
ATCATAAAAAGCAATTTGCTACAATTTATATTTTTTTGCTTTTCCTTCTT
TTAAGCATCTGGGATCTGGATCAGAAAAGAAAAAGTGTAACGCCTACCTT
CAGAAACGGATTAAATTTTTTCAGACAAATAATCCAGCCTTAAGCATGGT
GATTAAGCTTGATCCCCTACCAAGGGGCGTAATATTGACGGATTTTCCTT
AAATCCCTCTGTTAATCTCCGGCTTAGAGCGCGACGCGTTTTTTCGCGAC
TCCGCCTGCATTGTTTTTTTTTTCAGTTTCTTCAATTCGCAAGAAGGCAG
GCCTATGGACCGAATGAGGATCATAATTATGGAATTCCTAAATAAACTAA
GAAGGGCAGTCGGCATAGTATTGATCTACCTGTAAGCGTGGGTTCTATCT
TTGCCCCTCGCATTCGAGACTCTCTAGTCACAGGTAGACCAGCCTTGAGT
TCGTCGGCAATTAAGAAGTCAAATTTCTCTTAAAAACAACAAAAAATGTC
AAAGTAAAAACAATGCAAAAAATATGTGTAACTGAACTAAATCCGGCTTA
GGATTCTTGCGTCATAAACATGACTAGGGAGCCATTAAAATTTGATAATT
TGCATGTCACTTGTGCACCGTAAACGAAGCCAACACATCGGCTGAAACCC
AGCGTCATTTATGCTATGCTATCTCACTCTTTTGCATAATTTTTTTAAAT
TATTGACTTGTCTTTTTTACGAATGCAAAGGAAGTACTTGTGTACTTCCG
TTTTTCAAAGTCCGATTTTATTATCTACCTGCAATTTATAATGACAACCA
AGTTTTTAACATTCCAAAACGTGGTTTTTTGAGTTCAATAAGCTTCATTT
TTTAAAGGCTCTTTTCGAACCACATTAACATTTGCGGTTACGTTTTTGTA
GAAATTTTCCATAGCTGCATAAAGGTACAAGTTTCATTTATTTGATGGGA
>Scr_peak_+21.2 500_2_mg
CGTCGTTCGTAATGAGGGGGCGTGCTGTGGCAAAGTAGACTTTTAAAAGC
CATTTACCGTGGCGTGTTATTACGGCCAACTCAATTGGCCCGCCCGCTTT
GTTTTGGATTTCCAATAAAGAGTTGAGCTGAGACAGAGGCAGTTCGGCTA
TAGACACTGTATCTGTATTTCTAGTATTTATATCTGCAAAATGTGTGGCA
GTCAGTCAATGTGATAGACGGCAACCGCTGACTTGCTGCTAGTGCGTCTC
TCTTTGATTTTTGGGTATTGTTGTCTCGCTTGGTTCATAGTTTATATGGG
TCATGGAATACATGCTAAATGAAAGGCAGTTAGGCTTACTGCTTAGAACA
GGTTGTTTATTCTTAATAAGAGTTTAAGTCAATGGTTTTCCCTTCAATTG
ACTCTATGTAATAGTTATGTATATTTGTGCAACTGATATTCAAAAGACCT
ATTCTGCAATTCTATTTCGTAGAGCTTTGTCTCCTATAAAACTGATGTTG
>Ubx_peak_+31.1 500_2_mg
GTCCAGTGAAAATCGGAATGAACACGCAAGAGCGAAAGAGCCAAATGAAT
AATGGCGGTTGCCGCAAGACAAATAACCCAGCCCCGTTCTCTCTCGCTGG
CTGCTGCTGTCTTGCTCTGTCGCGGCGCGCTTATATGCTCGCCTGTTTTG
ACTTATGTGAAATAAATCAGCAGCCGTTGAGTAGGTGCCGCGTATGTGTT
TTTGCGTTTGTGTGAGTGTGTGGAGGGGAAGTGCTCACTCTCTCGTTTCT
CGCTCTTTGTCGCTGAGGAATTAATAAATATTATTTTTGATCAACAATTC
ACAAGTAAATTAGCGCGGTACAGGTAAAGAGTAATACGGCTTTTACCCAA
GTTTTTAGATTCACTTCGCTTTTTCAGCGGTGTAGCAACAATAACTCAAT
ACTTTCGGGTCATAAACCATTTCCTTTGTTTGCCAAGTGTCCAGAAATAC
ACATAAAAAGTATTAAGCACGTCTTTAGCTGCGCGATTTATGTGAGAATC
>Ubx_peak_-14.4 500_2_mg
AGCAATGCAAATTTATAAAAAAGAAATTATTTAATATTCATTTTTAAAAG
GATTATTTATATTTTGGTAATTTTTTTGTGTTTAAGAAAGGACGTAACAA
GCTAAAAGCGAAAATATTCGCCCACCTTTTTTAATTCTAACATTTCATTT
AACATATTTATGTTATGTAACATAGAACAACTTCAAAGGAGTAACAGTGG
CTCTAAAACTGGACCGACAAGATGACTCTAAAACTATGAAAACCGAATCC
ATAGATGGCGCATGCAACTCAGTGCCGCCATCTGACGTAAGAAATATGCG
TTTCCCACCTATTTTCCGTTAATATTTAAACGAATTTATATCTCGTAGCT
TTGTAGATTTATCTTCTTCCGGTTCTTTTATATTTTTCAAATCTTCACTG
ATCTAATTTCGAAATATTTACAATATTTTTTTTTGGCTTGCTAGCCTCTG
CTTTTGTTTGTCTTTGGCCTTTTTGTCAGATATCGCTCATCCGCCGCCCC
>Ubx_peak_-46.4 500_2_mg
ACTTAATATGAGTTTTTAATCCCGGTCTGTTGTCCTGCACACGGCGACAA
CCCCAAATCCACTCTGATGATTAAAAATGATAAAATTGTTTAGTGCCGCT
GGCAATGGGTCTCACGGGTGCCCTAAGCTGCTATACACACATTATAAAAT
GGTCGCCGGGATCAGCGAAAAGGGACAGGACGTGTGTCTGATTACGGACC
CAGTTGTCCTTTCGTCCGTCCATTTCGTTCTTAGGTCCTTGGTCCTTGGT
CCTTGGCCCATACCCATCCGCATCCGTAAGCAAACAGGAAAATGTCAAAA
TTTAAGCTCACCAGTAGCCATGAATGCTTAATTGTGTCGCATGTTTCTGG
TGCGAGTAGTCCAGGAGTGGGTTCAGTGGCTCGGTGGAACGTAATTAAAG
CCGGCTTACGGTGGCCATATATGACTTGATGGGCTGCTGAAAAAGGGTTC
AAGTCGCAGGGTTGCGTGCCGGCGCTTTATCAACCTGATTTGCGAGATTG
GATTTCAGCCTCACCAGCCCGTGGCTTATGTGGCTTTATTGCGGTCTTAG
CGGTCCTGTGGTTGTGCTCCAGCTCAATGCGTTTGTCCTCTGAACGAATA
>abd-A_peak_-17.6 500_2_mg
GGCTTTTTAAAGCGATTATGCGAGACATTTTAATGGATTGCCCGAGCCGG
ATTATGATCGATTCATGCACTGGAGCCATTGGCCGGGATTAAATCATTAT
GCAATTAGGTTTTGACTTTGGTTTCCTCGCTTAGACAAAAGATTTTACGA
CTTCGGTGGCTGGGCGAGCCATAAAGCGAATTTATTTAAAACTCTGCAAG
ATTTATGCATATTTGATTTAATCTCCGACTCCGCTCATATTCATATTAAT
ATCAAATGGCAATAAAAGGCAAATATTTAAATTAGATTACTAACCCTTTG
TTGTAGCTGGTGCCCACTTCGCTGGCTTCGCGGTGAAGTGTAGTTTTTAT
AGGCGTAATCCACAAATGTTATAAAAACACACAAACACACGCGAAGACGC
AGATCTGAAAAGAAAAGAGAGGAACCATATATTAAATTTTTTTCGGTCTT
TTTTAAGCACACATAATTGTGTTTTAAGTTTGGGTAAAATTATAGCTAAA
>abd-A_peak_-36.4 500_2_mg
CCAAATTGGCCATCGAGCTAGGACCAAGTCGCAGGACACTTTCCAATCTC
ACTTGATGGCTACCTGGTGGAATAGATAGAGGGAGAAAGTTTCCCGGTTA
CCTGCATCAGGTGCCCAGCCGCGAACGAGTTGCGAGACCCTTTCCCGAAA
TTCCTCAAATTGCGAGGCGTAAAATTTTTGTTTTAACCAAAACAGACACA
CAACTTTTTGCACGGAACAGAGGCGCATATTTCTGTATTATTTTTTATGA
TATGCGGCATAAATGGATTTTAAAATGCTGCCAAACAGGCAGCTGAGACG
CATTGTCTTCCCGACCCTTTAGTCCCTTCAATGGAACCCCGTCTCCGTAC
GTCTCGTCAGGTTGGCAGACAAAGGGTTGCAGCTAGATGACAATTGTTGC
GATTCCCCGGCACAGGATCATAAAAAGAGTAGGCCGTAAATCAAAATCAG
AGTTCGTTCTGCGCAAAAAGTGAAAGTTGGGAGCATTTCACCGCCCCTTT
CCTCAAGAGCTGCCATATTGAAAATGGCCACCCCATTCACCTGGTGCCTC
GCAAAACGGCGAAAAGAAGGCGGAAGGATGTGGTCGCTTCTGGGGTGGAT
>btd_peak_-4.6 500_2_mg
CAAAAACGATACATATATGGGATATGCAACGGATGGTCAATGACAATTGA
TTTCACTACATTTGAATTTGCAATTCGTGTATTCGAAATCAAACTATTTG
TAAGACTAAAGGTTAGATCCCAGAAAACAAAAGCCAGTTCAACTTCTGCC
AAAATCTACGATTGTGCAGAAGTCATAGATAGTTAGCGATAGGGTTCAGG
GATTCAGATACAAGCAAAGATATACAAAGTCAATTGGCGAAAAAACCCCG
AAGATTAATCTAATCTGCGACGAAGAACGGACCGAAGACGCTAGAAAGGC
CAAAATATTTGCAGACAGTGAAAGGATTTAGATGCGAAAATCCCCATAAA
TCCAATTAACACAAATCTGCATAACGGGTTAAGGTTTAGGCTAAAGGATT
ACGAGGCTCATGCCGTGCAACCAGCAAATTTCAATTGAATACTTCTCGAT
CGCACTACCTGGCCAACGCCGATTTGCATATATGTAGATATATATATATA
TGTACATATATTCATATATCTGACATTCTCGCTTTCGGATTACCGCAGAC
GATCCCTTGACTTTTCCTGCTAAGCGATCGTAAAACGTGGATTATGCATT
>cad_peak_+14.1 500_2_mg
CCAGAGTATCTCGATTCACGAGAAGCCAATGGCGGAGGGGGATCCTAGCG
AATGGGAGCCATAAAAGTGCGGAGCGATCTTACTCAGATCACTCACGAAC
GGGATATTCGTTTATTGTGCCCATGCACAGAAAAAAGAGAGTACAGAAAA
CTAAATAATGTATTAAAAACCTTAAACAATTATATTCCATATTTGAGGGA
GTATGTTAAGATCCAACATTTTTTCTCTTTTCTCATGTGCAATGTATATT
TCTTAAGAGTTCCAAGAATAAGAATTTCATATTATATGTTACTTAATATT
ATATTATTATATCATTAAAATCCTTCGATTTCTTAAACTCAACATTTCGT
TCAGTACCTGGCAATATGGCTGCTAATAGGGTCCAGCTCGGTTATACTGC
CGCAGCTACAGCCCAGTTCCTCGTATCTTAATTGGCACCCAGAGGAGGTG
GCTCGTCAAAGCGGCAGCGACCCCTATGGTTATAAAAAAAAAGAAAGATA
CCGGATAGCCCCGGGCCTGGTCCGGCATAATGCCCAATCATCTCGACGAC
CATCTGCTTACAGCTGCTCCCTGTTCTCTGATCGCCGAATCCCGATCCCA
>cnc_peak_-1.7 500_2_mg
CGACTCCGACTCCAAACTCGGAATCAGACTCTCTGTGTAAGCCAAAAAAC
GTGCACAATGTATCGGTCTGGCGATTTGACTGCCACGCCAGATCGATCAA
TGTGGAATTGAAATGAAATTCGTATCTTTCAAATTGACAAGTGCTCGGGG
TTCGCGCAGCTCAGCTCAGCCAGCGGTCTTGGCCACTTTTATTTTTGTAT
CAGTTTTTTGTTTATCTCCCCCCCCCCCTCCTTCATATTTCTTATTTTCC
TAAGACTCCTCCTCTGTAAAAATAAAAAAAGCTGGCTCTGTAAGTCGTGG
CATCTTGGCATCTTGGGCTGACTGATGGCCGGAGATCGTGAGACTGCCAC
TACGACTTCATTAGGCCGCCTTTTGTTATTGTTAATTACCGGTGGGTTTA
TTTATTTGTTCAACTAATTCCGCAGCCACCGCGTGGGCGAATGGCAAAAG
GGTATTATTTCATATTTGACTCCCTTCAGAAATCACACACTCACACTCGA
>cnc_peak_-4.8 500_2_mg
TTCCGTTTAACGGCACCGATGGCAAATCTCCCCAGAGAGTCGGCAAAAGG
ATTTGGGCCGACACTAGTTCTGCTGAATCCTGCGAATAACCGATCATCTG
GCTCATTAAATGGCTTTGCCAAGTGCCGAGCCGCCGAGCCGCCGAGCAAC
CCGCTGGCATTCACAAAAATCGTAAGTAAAACTGAACGTACCACATCAAA
CACGCCGGACTAAGCCTAATCCACCAACTCAGGCTGACCACTGTGGTTTT
TTCTTTTTTTTTCCTTTTATGCGAGGTGTGGTGTACGGTTTATGAGTTTG
CTACCGGTGAAAAGGCTTTACGGTAATTGCCGCTGACTTCGTGACTGTTT
CGCCCGTCCTGCTGTTCTGCTGTCTCTTTTGTCAACTCTATGTCCGTCTC
TTTTCATCGGGAAGATCAGGCAGGTCAAAGGTTGAGCACAGGTTTGCACT
TCATTCAGAAAGCACTTGTGCGGGAGATTAGTTTTATTGGCTCCGAAGAC
>croc_peak_+6.2 500_2_mg
CGGCTGCGGATTTAAGGCTGAAATTGATTATTTGACTTTTGGCCTAAGAC
GATGTCGGCCCGGGCACTTTGATAGTGCTGAATGCGCGAAAAAAAAAACC
AAAACAAAAAAAAGAAAAAGTCTTTGGGGAAAGGGGTTAATATACTATTC
GCAATTCTCGTTACTCCCCGATTTTATTTATTTTCTTATGTCGCGTCAAC
TGTTTGCCAACTTCGGCGGCAGCATCAAATGGCCCAAAAAACAAGGCGCA
AGTAAAGAGAACATTCGAAGCCCGGCTGACGCATAAACATCGCTCCCAAT
CGCGTCGATCTGAATGTGAATTTGGATGAGAAAACGAATCCAAATGATGG
TGATGTATCCAAAGTGACATCAAAGCCAAAAAAGCCTGATAAGCCAAATA
AACCAAGCATCAGCACAGATAATCAATGCGATAACTTGATTTCTGAAAGG
GGGGACCATCAGTGGTGGCCACTCAGCCTTTTTATGGTCATTTTTTCCAC
>croc_peak_-4.8 500_2_mg
CAGATTTTGAGGTCTCGATACTCGGACTCAAACTACCTGGACTCGACTCA
TAGCCGCTCAATGTGTCCGGTTTTCCCCTGCCGATTTCGTAATGATGATG
ATGATGATGATTTCACGCGTGTCCTGCGGTTTCTGTGGCTTATTAGTGAT
CTTCATTGGCTTACAAGCCGCAACCCGCTGGGAAGTGGGTGTTCCTGGGC
ATCAGTGCTGCTGGCTTCTGGATGGGATCCGGATCGGGATGGTCGAAGAT
AAGTTGGGAGCGTGTCTGAGGTGTGGATATTTGGCCTAAGTAATGATATG
CTCGCTATGGTTTCCACGAAAGGAAAAGCTAATGGAAAAGTGTTCAGAGT
AAGTAGTTGGCTAAGAACTGGATCCTAAAGATCTGAGACTTATCATTTAT
CAATAAATCCTTTTCTTAAACTTATATTTGATTTATAAGGTACATTAAAA
AAATGTAAGCACATTGCTGAATTGGGTTAGCTGAATACGTTAAGTGTAAA
>en_peak_+6.1 500_2_mg
CAGTGCGTATGTACATATGCACATATATCTCGTAAATCAATTGATAAAGC
GAAGCGGAAACAAGTGGCGCTGCGATGGGCCAAATAAATCTGCCGTCGCC
CGTTTGGACGTTTACTAGATGCCGGCATCGTGGCAATTAAGGCGACAAAA
CTGCAAAGTGCACCACCCAAAAAGCGCAATTAGCGATTCCGGCGGCTCTG
GCGATGAGGGATGTGGAGCTATGGGGGTGCAGACACGTGTCCGTAGTCTC
CAAATCAAAAGGGGCACTACTTTTCACTCCGGCATCTTGAGCAGCATCTG
CACACAGTGAGAAACTAGAATACATCAATGTATGAATATTTTAATTATGT
ATATGTAAATACTTAACAATGAACGGTAAGCCTTTTACTTGTATGGGGTA
CCAACAAATTTAAATGAACGAATTCAGAATATTTAGTATTTAGCTGGGTC
CTCTTACTTTTTCCATAAGGGTTTTTTTTAGTTGCTTGAAAAGTCAAGTA
>eve_peak_+4.7 500_2_mg
TCTGGGCTCTGGACTATCCGCCGACCCTCCATATCCATGATTTACAATTC
TCGTTTTTTTCGCGTTATTTTTTTAGGGGCTTTAATGACCGTCGTAAAGC
CGCAGGAGGACCAGGACCAGGACTCTGCTCACATTTCGCGCACTGATTCT
AAAAAATGAAATCATTTTTTCTTGAATTTCACGGCGCGCCTCGAGCAGGA
CTCTTTGTTCTCGGCCAGGCAATTGTCCTTTTTTGCGCTCAGCTCTCAGT
TTTTTCGTCCAGCGGGCATTACCTACACGGCGTTTTATGGCGGAGATGAT
ATTCGCCTGGGATCGGTTCCGTTTTTTAGGCCATAAAAATTAGGCGGCAT
AAAAAAACTGCATTGGAATTCTAGTTCTAGTTTCAAGTTTTTAGGTTTCC
AGGTTTCTGCCAGCCCGCCTAGATTCGCATTTCGCGGAATTCGGAAGCGG
AACAGAATGCCAGAATGGTCAGAATCCTGGCTGACCTTGCCTTTTGGCCA
GGGGCCGTAAAAAAATTGACTCGCTGCGGTGCGCGGAATATTTTTTAAAT
CTGACTTTCCAACAATCTCTGATCTGGGTTCGAATCGTAAAAAAAAAGCA
GAACAAAAAGCGGGCATTTTCGTCGGCAAATGATCTGTTAATGGGCCGGG
CTAAAAAACTAAGTCACAAAGTCACAAGGTTGTCCGGTAAATTGACCCGG
>eve_peak_+6.6 500_2_mg
CGGGATATGCACAACACGGTAATGATAAGCAGGAGGATGCACTGTATCCG
TACCTGAGCCCACTGATCCCCGGCAAGTCCGAGACAAATCCACAAATATT
GTCAACTCTTTGGCTCTAATCTGAGGCCTAATCACTTCCCTGAAATGCAT
AATTGTGCCGCGGCTTTTGATACGCTCCTGGCGGAGAGGGAGATGAGGAA
AGGATGCACGGGAACCGCAGCCAAGTGGCAGTCGAGATTGGCAAATCCGC
CAGCGGACAATGCCCAGAGAATGGGCAACAAGTAGCGGCGAATTAGCAAT
CCTATCATGCTTTTATGGCCGGCCAACTCTTGCCCGCGCATCTCAGTTCA
TCCGAAGCGGGACCAGGTCCAGGTTCAAGTCGAGGTCCAGTACCCCTGCT
ATCCCGTCAACCCCTTTAGGGCGATAATCCTTCTAAATGTTTGCATTAAT
TTCGAGGCGTGGACGGATTAGGGCGTGCTGGCTGGGCGGAACCCGCAGCA
>eve_peak_-1.4 500_2_mg
GCCATCAGCGAGATTATTAGTCAATTGCAGTTGCAGCGTTTCGCTTTCGT
CCTCGTTTCACTTTCGAGTTAGACTTTATTGCAGCATCTTGAACAATCGT
CGCAGTTTGGTAACACGCTGTGCCATACTTTCATTTAGACGGAATCGAGG
GACCCTGGACTATAATCGCACAACGAGACCGGGTTGCGAAGTCAGGGCAT
TCCGCCGATCTAGCCATCGCCATCTTCTGCGGGCGTTTGTTTGTTTGTTT
GCTGGGATTAGCCAAGGGCTTGACTTGGAATCCAATCCCGATCCCTAGCC
CGATCCCAATCCCAATCCCAATCCCTTGTCCTTTTCATTAGAAAGTCATA
AAAACACATAATAATGATGTCGAAGGGATTAGGGGCGCGCAGGTCCAGGC
AACGCAATTAACGGACTAGCGAACTGGGTTATTTTTTTGCGCCGACTTAG
CCCTGATCCGCGAGCTTAACCCGTTTTGAGCCGGGCAGCAGGTAGTTGTG
GGTGGACCCCACGATTTTTTTGGCCAAACCTCCAAGCTAACTTGCGCAAG
TGGCAAGTGGCCGGTTTGCTGGCCCAAAAGAGGAGGCACTATCCCGGTCC
>eve_peak_-4.0 500_2_mg
TTTTCCATTGTCAGTTTTTCCGGGCCTGTCTCGCAGCCCTCGATTCCCGC
GATGCCTGCCCTACAAACCTCCTAATTACGGCAGTTAGTCGTTGTCCGGG
ACAGGAGAGTATGCGGAAGGACATGCGTGAGTTTATTGCCCGCTCGAATT
TCCACTAAAAATTGGGCCGAAAAAAAAACAACTAGGTAGGACTAGGAACT
GCAAACTAGCAAAGCGGACGCGCCTTTTTATTGGTGCACCTTCGGCGGAA
CCGCAGGATAACAGCAGTAAAAGCGACGACGAGGACACAAGGATCCTCGA
AATCGAGAGCGACCTCGCTGCATTAGAAAACTAGATCAGTTTTTTGTTTT
GGCCGACCGATTTTTGTGCCCGGTGCTCTCTTTACGGTTTATGGCCGCGT
TCCCATTTCCCAGCTTCTTTGTTCCGGGCTCAGAAATCTGTATGGAATTA
TGGTATATGCAGATTTTTATGGGTCCCGGCGATCCGGTTCGCGGAACGGG
AGTGTCCTGCCGCGAGAGGTCCTCGCCGGCGATCCTTGTCGCCCGTATTA
GGAAAGTAGATCACGTTTTTTGTTCCCATTGTGCGCTTTTTTCGCTGCGC
TAGTTTTTTTCCCCGAACCCAGCGAACTGCTCTAATTTTTTAATTCTTCA
CGGCTTTTCATTGGGCTCCTGGAAAAACGCGGACAAGGTTATAACGCTCT
ACTTACCTGCAATTGTGGCCATAACTCGCACTGCTCTCGTTTTTAAGATC
CGTTTGTTTGTGTTTGTTTGTCCGCGATGGCATTCACGTTTTTACGAGCT
CGTTCCTTCGGGTCCAAAATTATGCCAGTTTGTTTTGTCTCTGGCAATTA
TTGGAAATTTCATTGGGTCGATTTCGCTGCCTTCCTTGCTCTTCCCTTGA
GAAAAGTGAATAGGTTGTGCCATAAAAATCGCTGCTCCTGAAGACCAAAT
>fkh_peak_-2.4 500_2_mg
CATCAGAACAGCGGCGCAGTTCACCTTTTTGGCAAGTCATTGCGAAAGTG
ACCCAGTTCTGCATCTGGCCAGCATCAGCCGCATCTCATCCGAGCATCCC
ACTGCATCCTACCTAAGATACCCGAAACATAAGCATCCACAGTTCATTGA
TAGCGCGTGCTGGCAGCTACTTCCTGGTATCCTGGCAATTTATCCACGTT
TATGGTCCCGGATAAAACGCATTCTAATTTCGGGCCATAAACCATAGACG
CCTTTCCTATTCCGCTTAACCCTTTCGCTTGGCCAAGTGTATCTGCGAGT
GCCTGTGTGTGTGTGTCCGTGTGCGAGTGTGTGCCAATCCGTGAGAGTGT
ATGTGTGTGAGCCAGGCTCATTATTGCGTGTCATAAAAGGACGATTGTCT
CGTTTCTCAATGAATGTTTTGCTCAATTAAGATCTACCTGAGCGGGAGGA
AAAGCGGGGAATTTCCGCATTACTTTTCCATTTGTCAATGCAGCAGTTCT
TTCTCCTCTCACTTTTTTGTAGCCTTCATCTAGGCGCTGAGACATTGAAT
TTTTGAAATTATCAATGAAATGTAATGAAACATTTCGCTTGTGGGAGAAA
TCACATTTTTATGATCGCCCCATTTCCGAGTAATTATAATGACTAATGAC
TTATGTCATATAGAGCCGTTTCCCCTTCACAAAAGCACTACTGAGTAATA
TTTTTATCATATTCAAGATTATCTTCAAATTGTTTGAATAATTGTTTACA
ATAACCATGGGTTAGATAAGATTGAGAGATAAGCGAAACTGAATCAGGAA
AAAATCTTTCGCTCAACAATGGTATTCATAATATTTAACCTGTTTAACAT
>ftz_peak_+3.4 500_2_mg
AGTTTTTCCGTATAAGCTAGGATTCCAGAGATGCACACACACAATTAATA
CGTTGAAATTTCTTGTTCGTAATCCTACTAGGTGATAGTCGAAAAACTCG
ACAATACCATTCCCTCTAGTTGTTTTGCAAACATCAACCAAGCGGATTTT
ACTGGTTCCTTTGACTCCTTAAAGTTATCAATTAGTCAACATTAAACAAA
CGAAATTGCAAGGACATTTACCCGTTTCTTAAAAGTCAACATCTCTTTTC
ATACGTTTCCTTGGAAGTTAAAGAAAAACTCAAGAAACTGGTAAAATATT
TACGTGTAAATTGCGAAAGAGTTACGTTAACTCTTCCTGTGTCCTTCTGC
GAAACGAAGTCTTTTTTATCCTTTTTATTCGCATTCTGCTTTATTAGAGG
TCCTCGGAGTCGGTTCTTAACTCATTCGCGAGCCATAAACCCCGAGATTC
GCGGAAAGGGTATTCGTTGTGGGCGGAATCCTTTTGCAAACCCGGTTTCA
GTCAAGGCTGCAAAGTCAATCCTTTAGCATAATCCTTTAAATAGCCAAAA
TAAAGCCCGCCTTTGTCAAAACAAAGCGATTCGCTGGCAGAACTCGTATT
TGCGAATAGGCGTGCCATTGTGTCCACTTAGCCGGCAGGTACCGCCTCCT
CAAAACCCTCGGTCGCGGAGGACTCCTTGGTCTGCATCTCTATCCCTTCC
ACCAGCCTCAGCCATAACGATCGTAAAGTTATCCTTTCGCAAACACGAGC
ATACGGTTACCGCCTTAAGCTGGCGAAGGAGTTACAAAGTCATAAAAACA
AAACACCTTTGTCCGCGCAGCATTGTCAGTTGGCGAATTATCCGTTCAGT
CGCCGCTGCCGAATCCTTAATCCGTGCCGTTTTTATAGCCAGTAAGTAGA
>fz2_peak_-3.0 500_2_mg
AAGTCATAGAAAATGGCATTAAGAGCTGTCATAAATCAAGGCTGATGGGT
GGTTAGGGGTAGCTAAGCCATATTTAAATATTTATATTCACTAAACACAG
TTAATCCCAAGTCACAGTATTGAGAAACAATTCCCAAGGTAGTTTTTAAC
TTCTAAGATAATAAGGAAAGTGATACATTTTATTCCTGGTTTTCAAAGTT
GAATCTCTTTCAGGACTCCATATTTAAGATTATCTAGATAATATTTGACA
TGTAGAGCCACGTAAAGTTTACCTTGAATGCCTCCTAAAACCCAAACCAA
AAATTAACATTTTGCCTGCCAACTCGATGCTATGCTCCTTTCGCAACCGA
GAGTGAAAATTAGCCATAAGCCGAAACAATGCGACAATCACCGAACGAAC
GGAAAGAGGGAAAAGTCTAATTGGTTTGGCCGGGCCAGGAAAAACATATT
GAAATGCAGCGAACGTGACTGAAATGGCAGACCGGACCAGAGCCGAATGG
AAATGGTAATGGAGAGGAGCGGGAAAGAGCAGAAAAGAAAATGCGTACAT
GTGTTTGGATATGGAAAAGCCACGTTCACAACGGCTTCCACATTTGGCCA
>fz_peak_+31.8 500_2_mg
ATGACAATAAATCAATCAATTTACTTGTCTAATTATCTCATCTCCCTGGA
ACTATTCATCATGTGAAAGGACTTGTAAGGGATGCTCTCTGCCAATTTCT
CACTCCGCTTCCTCCGTCACTTTCACATATGGAAATCAACTTGTTAGTCA
GGCATTTTTCTTCCATCGGAAAATGTGTTCGCTTTTTATACGCTCTGTTT
GCTCTTGCTCATATCCATCAAGTGAAAAAACTGACAAAATTTGAATAAAA
AATCAATTTAGATGCTTTGGACCGAGCACATGACAGGCACTAATCAACAG
GAAAAACAAAAAATGAATATGATAACCGTGCTTATAATTCCCAAGCAATC
AAGCGGGGAAAACAAAAAGAAGGTACATACATACATATATATGAAGGATA
GGCGACCCGAAAAAGCACATCTATCAAAACTGGAGAGGTTCTGACTGACT
GGCACACACATGCCCATCATAAAGTTGCGCTACATCCATCAGGCCCAGAG
>fz_peak_+51.3 500_2_mg
TGTGGTTTGTATCGACTTGTGGCCCACTTGTCTGGATTTTCCACCCCCAT
CCCTTCCACTCCCCTTTTGGGTAACACCCCCTCATGTGGGGTACAATGCA
AATAAAAGTTCATTACAAGCTCAGGCCAAGGCGCTTAAAAAAACTGTTGT
AACCGAGGCTTTTGTTATATTCTCCGGTCTGTCCCACTTTGTGTTGTGTA
TTCTGCCTCTTTTATGGTCAACGGCCCCTTTCTGGCGCTTTAGATCGTGG
GTGGGAAACGGAGGAAGTTGCCTTGCCGGAAACGCCACATCCGTGTACGA
GTCCATAAAGTCAATAAGGGAAAATGGTAGAAAAAGCGGCGAAAGCGAAG
GAAATTTTGAAAAGCCAAAGGGAAATGAATTAAGAATAAGCAATGATTTA
CCAACTTTGCCTTACTCACATTTATGATATTGGTGTCCGGTTGGGCATCC
CTCAGCTTATCCTATTCGATCGTAAAATCTCTTTAAATTATAAGACTTTT
>fz_peak_+69.4 500_2_mg
TGAGCCGTGATGCAAGCCAATGCCACGCCCACTCTGTGTCGTCTGAAAGC
CCACGGTCGACTTAACTGGCGCCACTTTTTAAATCGGCTTAAATTATGAA
TGGCTATGGAAGAATGGGATGGAAACTGATGTGGAATGAGCAGAAATTGT
CTTTTCATTATTATTATTAAGCTGTTTACTTTTGGGACTAAAGAAGAACT
GGGCTTTAATTTGGCTAAGGCAAAGTGTGTACTTAACATATAACTCGCAA
GGCTAAATAATCAAGTCAATTAAAAACGCAAAAGTGAATTTAACGTTAAG
TTTAATATTGTTCCTATACTATTTCCGAAAGGCTTAACCTTCTGCAGAGT
TACCATAAGCAATAAACGGCAAGAAATTTAAAAAAGGCATACTTAACAGA
TAATTAGCTAAAAAAAATGCTTGTCAAAACAAATCCCTCGACTTAGTTGG
TTGGTATAGCAAAACCCTTTGTCTCCTCCCATTTACAAAAAAAATATTGT
>fz_peak_-13.8 500_2_mg
AAGGGAAGTCGGCTGAGAGGGTAAAAATTGATGGCACATTAAATTGGGCC
ACCAGAACATGACAACGTTGGAGTCTATCAATGCAACATGGCAACTGACA
CACGGCCATGCCAATGGCTCAATATGGAATGGGCTTTTTATTGTCCCTCA
AGCAGACGAAAGGGGGCGAGTGTCAAGTAGTTATTTTGTATCAAGGGAAA
AACTCAATTTTCTGGCTCATAAATATTTGTTTAAACTCGAGCTTTGATTC
ACTTTTTTGCCCTCCGTCAAAATTTGTTTACAATTTTTATCGCAGGCACT
CCTTTTTGCTTATTGGCGAATATCCTGCACAATTTTATGGAGCCCGCCAT
TGAGTTTTTATGCTACCGTTTATTGATTTATAATGTTTGCAAAATATAAA
AATACCTTCCACATAAAAATACTTTACATATTTTTTCGCTCACAGATATT
TGCACTCTTTTCGTTTCCCTTTGAGTTGGAATTGGATTGGTTTGATTGAT
>gt_peak_-0.8 500_2_mg
GCTTCTGACTCTGTCCCGCTCTGGCCTGTTGCCCTCTCTGTCTCACCGCT
TTCGAAAGGGTTTTACAAGGGTGCGGCTGCCCTTTCCCTCATTTGGTTTT
CGCAGTTTTCGCAAAAATCATAGTTCTTTGTGCTATTGTTAGTTCGCCAT
TTAACGTAATTTTAAAAAGAAAGTACAAAGAGTTTTCGAACTTTACGTTT
CATCAGTTTCCGCGAAAGGATATGGTTTTTTCTTGGTTTTAATATTCAAT
GGGAAAAAATAGGAAAATTCGTACCACCTCTGCAGTGCTTTACATTTCGT
TTTCATGGAATTGGTTAAAAATATTCATAATCAATATAGAGTTATAAACT
TCGGCTCTATTTTCATAGGCGTTCATTGCGATGTTATAAGTCCAAGTTTG
AGGAAACCCCAGATTTTTGTATATACCAGCATTGTGCATTTGATTTTTTA
TTACAATTGTACCTAACTTACTTGCTTTGACATCCAACTGATAAAACCCT
>gt_peak_-2.6 500_2_mg
GCCAAGTTCGGTGTAAAAACCAGATTCAGCGAAAAAAAAACGTAAAAAAC
AGCAGGCCATAAAACCATATATTCATATACTCGGACTGCTGTTCCTTCGC
CATAATGAGCTCCGAACCAAAGATGCAATATTTGTGCAATCCTTTGAGTT
GTGACCTTGGGCGCGTTTTTTACGGAATCATCTACCTGATGGCCGAACGG
GTTGCCCACCCACGGTATGCGCTGTATTAGGCTGTTATGCTGTTGCCTAA
AAAACATCCAAAGTTTTATTGCATAATGGACGCTTCGTGCGAAAAGGCCT
CATTCCGAGTCCGCGGGCCCTAAAACCGCTGCAGTTTTTTAAGGAGCCAT
AAACTGATATTTCGGACACCGGCGGTCCTTAAAAAAAAAAGGGTTCTCTC
CTCCGACCATTGTGGCTGCGATTTTTATATTGGTCCGCTGCTAGGTGACA
AAGAAAATCAGCGACTAATTGACTGAAAGGGGTTTTGCCTTATATGACCC
GTCCCACCCGTCCAAAAAAGGGTGAGGAGTGGTTTGGATTTGGATTCGTG
CTTGGTTTCGGGGAATTGCCGTTAACTCCTTTCGCGGCCCTTTGTCTTAA
>gt_peak_-6.2 500_2_mg
TTCCGTTCCGTTCTGTACTCATCTCCTTTGAGAAGCACAGTTGCCTTTTG
CCTCGAGTTTTTTCACATGAAACTAAAAACGACTGAAATCCATGAGATTA
AACGGTCTTTAAGCGGTTTAAGCCCTTTGTGCACGCAGTTTTGTAGGTGG
CAAAATGTGCCATTGTCACCGAGTTCTGTCAAAAATATGAACTAGCATAT
CATTTCATAATTTTCAGTTTCATCTTTAAAAGTGCATTTTTTGCTTCTCG
GAAGGAGAACACAAATATTGTTGGAAGCTCAGTGGGCCGTAGGGTTCCGG
GTGATCCGACAGGTGACCAGGTACAGCTCTCTCGATCCTCCAATCCTCCA
TGCTAATCCTGACTATCTGGCTGCCTCAAGTTAATCTCGCATAATATTGC
GTGTTCCGAACAGCGTAATCCCCTGAAAACAAGTGTCCAGATCCGCAGCT
CTCCACTTTTAAGCCGGCAATGGATTCTAGATGACTTGACTAACTGTCGA
GCTAGGCTCAACGAACAGATTTCTCTGAGCCTGGTCGCAACAGTAATACG
TTTGACGTAATGCAGGGGAATCAAAAAGGTCGAAAAATGTGGCTAAAAAC
TGGCAAGTAAGGAACTAGAGTTAAGTAAGCTAAGCTTGACAAAACTATTC
TTACTATATTGCTGATTTCTTACTGTTTGGACAGTTTACCATTCCGTAGA
TCACTGAAAGTTGTGTCCAAAAAATGACGGGATTTTAGAAAAGGACCTAA
AGTTAATCTTCTGAACTAGAACTTGTCTCAAGGTCGCATAATTCAGTTCC
GTCGCCATGTTACGTTACATCCTCCATTGCCAGGGATTGCGCCATTTTGG
>h_peak_-10.5 500_2_mg
AACACTTTCCCTGCCAACCATAAATACTCGAAAAACCCATAAAATCACTG
AAATTCAGACGAGAGCCGGGCGAAACCCTTTGCCACAATTAAAATGTTAA
ACTGGAGTAAATATCATAAAAGCAATAAAAATCCCCTAGACGCTAAGAGA
ATTGCTCTACTTAAGCCGAAAAATGCGTTGCTCAAAACAAATTCCCAAAA
AGTTGCCTCAAAGCAAAGCAAGACTAATTTTTAACAAAGCAGAAAAAACA
CAAAAACTCTGAGTCAGTTCTTCCGGGAACCACGGAACTATCCGTTCAAG
GGTCACCAAAGGGTTCGTGAGGATCTGGAACGAACACCCGAACTAGGTCA
CTGGATCGTTGGGCACAAAAAACGCACAATGCCGGCCAATAAAAAAGTAG
AGCGCATCGCAGGACATCATTGTCCTGACCGAAACCCTTTCTCGGGTTTT
ACGATACAGAGCTGCTTTTTGTGTCCTTTTTTTTTTTGGAAACTTCTTCA
TAATTGTAGCAAAAAATTAGTGCACATCTTTAGAATTTACATAGAACTCG
ACCTTCGTTGACACTGCGTTTAACTTTTGATTTGGCATCTTGACTGAGTT
CGAAGGAGAAGGGGAAAAAAAATGTAAAATGGTGGCGGGAAAGGCTGGGT
AATGGCTTTACAACTTGTTGTCTCTAATTATGGTCGAAATGGGCCGTAAT
CCTTTGCTAAACGCAGCAACACAGACCGCCCCGTTTCGCCACGAATTCCA
>h_peak_-18.0 500_2_mg
TCGGGCTCCACAGAGATAGGGCCACGCGTCTGCAGCAACTGACGCACGCG
GCCTCATGTGACCGCAGATATAATGTGTGGATACGTTCGGGTCTTACGTC
TGCAGTTCGCGGTCCGTAGTCCGTTCCCCAACTTTAGACCTCCAACCGGC
ACCATTTGAGTACACATTCATTCAGCAGAATTTTCCCGCAAATGCCCCCA
TCCATGCCAACCCACCGAAAAAAAAAAACAACACACATCCGCACGCAGTT
TTCTACTTCTCAATGAGCCAAATTAGCAACCGCCTCTCTACGCAAATCTT
TGACGTCAGCATCCGAACCGTGAGCACACACACTCTGGGTGGCGGGGCAG
TGTGGGGGAATTGGGGGCTTTTTGGCAAGGTAAGCGTGACCAAATATGGG
GAACCAGAAGTGGGTTATGGGAAACTTGTGCGCTCTGCAGAAATTTCAGG
GAAATTAGCACTTAATGCTTTATCATTTACAAATTGTGCAGGGGAAATCT
>h_peak_-5.6 500_2_mg
AAACCATAAAATCCTTCTGCATGCTGCGAACCCATCCATCGAAAGATCCT
CACCTTGAGCCACCCGCCATCTAAGGTTTGTTTTTTTTTCTTCACTTTTT
TGACGCGTTTTTTAGCCGAACTCGTAAATGTGAGGAAATCATTTTTTATG
CAATTCGTTGTCAACGACTTTTGAGAATTCAGGGAACTGTTGCGTTCGTT
TTTTACGCAATGCCATGTAACGTCTGCTGGTTTGTTGTTTTTTCTTTATG
GGAGGCGAGTTGACTTTTTTAGAGAAAATTATGAGGGAGGAGCGGGCATT
AAAAAAGGGAGTCAAGGAAAAGGGAAAACTGCCAATACCAGGAAATCCTA
AAGTAAAAAAAAAAAACGGAAAAGTATTCGTATGTACTTGGCCAAAAGAG
CCGTTCGCATCGCTCTCTTTGCTAAAATCCTCTCCAGAACTCAAGTTTCA
ACGGGTTAACTTGGTCCAGTGGCGTGTGAGCTACGTCTAACCCTATGTAT
ATAGATATAGATATAGATATAGATAGATATAGATAGATAGACAGGGATAG
AGGTATACCTGCACCCACCACGCCCATAATCCTTTTATGGCAAATAAACA
AACAACGTCACGGCGACTCAGTCGCGAAGGATTGCCATGGCTAGGTAAAA
AGTGCCAAAAGGGTGCAATAAACCGGGTTGAGATGGCCAAAGGGTATGGC
CACGGTATGGCATGGTTATAGATATGGAAGGATAGGGAAGAGTTGTTGCA
CACGCGCGGTGGCATTGTTGCACACTCGGTTTTATGGGTGTGTGGTTTTA
GCCCTTTGATGGGCATGATCATCCTGTTAATAGAAAGCGTGGAAACCCGT
TGCAACTTGTAACCCTACCTGCACGCCCAACCAATCTCTAATCCTTTCCG
CGGCGATCCTGAACCCTTTTCGGTCCAGCTCGTTTGGAGGGGGCGAGCGT
GTCTAAGGCGATTTAATTAACGCGGTCGCAACTAAGCCACCGAATACCAG
GACATGGCTTAAATCGGAACCCTTTCGCTCGGCCAGGAGGAGGTGGCCCT
GCTAAAAGCCATCCGGCTACTGTTCCGAGGACGGGTTAAGGATGCATGGA
TGCAGTAGCTACGTGGGCGTCATCGGAAAAGTCAGACAGGGAGCGGGTGG
GCGGAAGGATTTGACTTCCAGCGAAAGGATTGCCGGACTTAACTTTCGGA
AAAACTCCAATATTTACCAAATACCAAAGGGCCACCAAGTGCACTTTGTT
CAGCACTTGGCCAGCAGTCGAAAAGTCAAGTCTGGTTTTGGGATTTCAAC
>h_peak_-6.2 500_2_mg
CAGGGGCAGTCAAATTAGTCCCCACATAATTAACTCAACAAGTTTTTGGG
ACCAGACGATTTTATTTGGGCATTAGGCGGCTGCTTTGAGCTCCCTTTTA
TAAGCTATCTTCTCTTTTATTTTTTCCTCAGCGGCGATTAGCCAAATTTA
TGCAGAGCGCCCTCTGGCGTTGGCGAAATGATATTCCCGGAAATTGGCAA
GGATTCGTAATCGGCCGAAAGAGGAGAGGGAATGAGTTGCCTGGGTGCGT
GGCGTGGTGGCATGGCGTGTCGTAAAAACTCTTTGCGAATCAGGCAGCGG
CAGCGGGTTCGCATCGGCGGTATTAGCCATCAAGGCCATGAAAGACATTA
GCTTGGTGGATCGTAAAATCCCTGAACAACGGACACAGAGGTCTAATCCG
TGGAAACTCTAAACTCTATCCCAGAGAGAACCTCTTTCGGCGCGAGACTA
CTCAGTTAGTTGGCTAGGTAAAAGCCGTAGAACTCTTTCCACTCTTTCCC
>h_peak_-9.4 500_2_mg
TTAACTCGTCCCGTGCCGAAGGACAATCCTTTGCCGATTTGCCCATTGTT
GCGGTTGTCTCGACTCCTTTTTTTGCCAGAGGGTTACGGTCCATTGTGGT
GGCGATTGTCGCGTCCCCTTTGTGGCGAATTTCGACCCGGGATCGCAGTT
TTTTACGATCCTCAACGGGTTTTACGACCTCCGTCCGTTTTTTAAGCCTT
TCTGCTCTGCCATCCTCTGACCCGTTCAGTTCAAATCAGTTCGGTGTCAA
CTCTTTCGGGTTCTCATAGCGGGTTGTAAAATCCGGCTGGAACAATAAAG
TTTTTGACCAGATTCCGGGAAGTGTGTAGCGATTTTTTAAAATGTTTTTT
TTTTTTTGTTTTTTTTAGAAGTGCAATCTTTATTTTGGCAAATTGTAGGA
ACTTAAGCGGAATTTATTAGGTTTCTCGGAATTTCCACATTTTTTGATTA
GGCAAAAGGCTTAAAAAACAGCCCGCAACCTTGGTGTTAATTGAGATGGA
TAGATAAAGAAGATGTCCTTAGGAAACTATCTTTTTAAGTCGAAAAGCCA
AAAAGTCAAATGCGATTTTTTATGGGAACAAGACAAAAAAGGGTTTTGCG
GAGATATCACGTGGCGTGGTATCAGTTTTTTTTTTCCGACATGTTGTGAA
CTTACAAAGACGATCATAAAGTAGATCTTAACCCAAAGTTAATCTGCTTT
>hb_peak_+15.3 500_2_mg
CATAAGACGCGCAAATCCTCAAGGAAATCGAACAATGGCGCGCAGATTGA
AATCGGGATGAGGTTCGGGTCGAAGGGCAAGGAATTGAGAGGGCGAAGGA
CGAAGGACTCGGTCGCAGGGTGAGGCAATGTTGCGCGTGCGTAGCGCACG
CTCCCCTTGAATGTTTACGCCATTACGCTCGGAAAATCAGGAGCCCAAGG
AGAAGGCAAGGAAATGAGCCTATTATGATGCCTTGAGTCCCGACCCCCGA
CCCTTTGGGTGACCCCGATTTTTCCGAGACGTCGGTCCCGGAAAACACAA
ATCTTACGCGCCAACACGCGACATTCAGATTTTTTCGAACGGGTCGCTCG
GCATTTGACTTCGGGTTGATCCCATGGAGTCCTTTCGCTTCTCTTTCCCC
CAAAATCAAATGATATTCTTATGTCTGCGCTCCTTTGGGATTTAAGGGTC
GGAATTTGTTTGCTTTCCCGGGAAGCGAGAGCCTTCAGAGCATTCAAATG
>hb_peak_+2.6 500_2_mg
CGCTCAGTGCGTATGATTGCGATTGTATCGAAGTATATTCCAAATTTGTC
GGGATTTTCGTAAGGATTTGCAAGTATATTATTGGTGCTGCTTCTGTTGT
GTTGTCGCAGTGGTAACAAACTCGTGACTGACTGAACAATTGCAACAGGC
ATTAGTTTATATATCGCTCAGGTAGACGGATGCACGCGTCAAGGGATTAG
ATGGGCAGAGGTGACGGGAAGTCAGGTACAGGTCGCGGATCGGTCGGGAA
TCGAGGATCACGGATCGCGGATTGAGGATTGCGCTCTTGATCCATTCTGG
ATTAGAGCAGAAACAAAAAATTATGCGCACTTGGATTTGGATGATCCGGG
AGCTTAGCGGATGGCCAGCTTAGCAGCGAGCTGCGAATTTTCCACCGGTT
TTCTATGGGGATTACGTTGGTCAGGAGTCGACAGCAGGAGTAGGCAGCTA
GCGTGGGCAGTTTCGTAGTTAATAATAAAAAGTAAAAAGGATTGCGGGAC
TTAACTAAATTAACGGATCAGAACTGCTTACACCTGCGGGAAAACTCTAA
GGACCAACTAAACTATATGCATAATATGTGCAGTATAATTATTACACACC
CATTTGAAAAACATTTTCCTGACAACAATTTTCCGCCAGACATTTCACTT
TGATTTGCGTAGTTTTTCTAATAATTCTCGCATTAAAATTGCTTGTTGCC
TATATTTTTTCCATTTCCAATTTCACACTGAAAAATTGTGCAGTTGCTGC
>hb_peak_-13.1 500_2_mg
GCAAACTAAATAAAATCATATTTAACTGAAAAAATCGCCACTTTACCATC
ACTATTCCGAGTGCGAGTTTATGAATTATATAGATTTTTATGCGGTCGCA
TAATATTTTTGTTGCCTTTTTTGCTTCTCCCTCTTTTTTGTGTTGGCCCC
GACCGCTCGGTTTTGGCCTTCTTCGTGGCCTCCCTGCCACGGAATGGGTG
GCAATAAAAATGTCTTTTTATGTGTACGCTTGTCTCCTATCCCGGGCCGA
AGGATCTGGATCCCCCGTCCGTTCGGTTGCTCCATAATGGCCGCCTTCGG
GCGGCATCTTTATGAATACGCTGCGACTTCGACTTCGACTGCGTCCTTTT
GGTCCTTTTGGCCCCTGTGCTTTACGAGTCCTGGTAGTGGAGCAGCTTTT
ATTATTCCTATTTTCATATATATTACACTCTCCGTTTTTGGCTGTTATTT
TTTCGCTCTAGCCATCGCATTGGCTGCTGTTGTCATTTTTGCATTAATTT
>hb_peak_-4.1 500_2_mg
TCGAAAGACACACAAAGATACAATATCTATGAGTCTAATGGTCATTAGAG
CGGTGCGCTCTACATACAATTGTACCAGCCGTCTTGTTTGAAGCCTAAAA
AACGTCGCAAAAAACACACTTCCGCGTAAGACATCCCATTTCTGTGGTCC
GATCGTAAAATATTTAGTTTTTTATGACCAACGGTGCGGGCAGGTAGCTG
GCTGCCGTTTTTTGTGCGCGACCTCAACCCTTTCACCCATTAAGAAAAAA
TCGCATCCTGTGAGTGTCCTTGCCCGTTTCCCTCGAAACGGCCCACAATT
TGTGTGCTTTGCGTTTTCTCCTCTCTTTTTGTTTCCACCTAATGTCGGCG
TCATTGTCTTCTTTATGACGCCTCGGTTGTTTCTTTTTTATGGTGTCCTT
TGTCCTTTGAGCCTCGTTGCACGGCCAAATCCCTACTTCCTCAACCCTTT
GGCGGACGAGAAAGTTGCTAGGAGGAGAACGGGTTAAGCGAAAACTCCAT
TGCACTTTTTACAAGCCGCGATCTTCTTGGAATTAGTTTTGGTCATTAGG
CGAAAGGGTTAATTTCGATTTTGGCTCTCGGTGGGTTTACTGAGTGAATT
CAATGGGCTAAGGCGAGTAAAGGGTTATACTGTTTTTACATTTTACTACT
TGGAAAATACTGAAGAACTTGTAGGAAAAATTTCCAGCACTTTTAAAAGC
CATATATAACTTTATGAATATGAACTTCAAATGTAAAAACCTGAAAGTGA
CATGTAGTTATTTTAAGGTCCTTGAAAATGATCATCGTCTAAAATTTCTT
>hh_peak_+0.5 500_2_mg
AATCGGAACCCAGCTGTCTGATATAGAAGACGAATTCGGAACAATATCAG
CAATAAAATCTCATCTAAATGGTGTGTTTGACCTCCATACCTCAGATTTA
ACAGGCATTTCATTGTGTTCCTATATCAAAGTAGGCTTACTTTTATCACA
AAATAATACCTAGACCAAATATTAAGTGTACTATTAAAGCATTACAAGTT
CCGTTTGGTAGAGTTATCTCACATTTTTTCCTAGAATTAGTCATTTATTT
GGCGTAAGACTGGGTTTTCACTTCATTTGTGTTGCTAACAATACTAAATG
TTAAGTAATTTCTGATTAATCGTGATTAATAAGTCAATATTTCGGTTTTT
ACAAATAATTTTTAAGTCACTTTGTCACAATGATTCCGATAAGCGAAACT
TTCCCAATGATGTATTACAAATTTTGTTACTAGCTTACGGTGTTTGAGGG
TTTTCCTTACCTTGCTCATCAAGCGATCCGCTCCGGTGCCTTCCTCGTCG
>ken_peak_+1.2 500_2_mg
AAGCCACGGGCGTGGGTTTCTCAGCGTGAGGGGGATTTTAGTTTAACGGG
TCGTGGGAGGGGGTGGGGGAACTTGGAAAGGCTATTGTGAGGAGATCTTT
GATTTCCCCGTTCTGTTCGCCTTATCTGGCAAATACATATTTTAAAACGT
AGATCCGTTGACGGCGTCTACGAAACTAGCGCATTGCAAACCCCTCACGG
GCCCCTTTCCTATCTTTCTCCGTATCGCCCAGCTTATGGAGTTATGCAAT
TCAAATTTGGGTCACTTTTACGAGTGTAGCATTTACAACAAGTACGAAAG
AAGACAACGACGGCGACGGCGACTCTTTGCCATTTTCCCTCGCTTCTTTT
CGGATCAGCAAGTCAAAGAGCTTTCGTGAAAGGGGAATGGGGAAAGGGGC
AGTGGCAGCGCGGGAGAGAGCGGGAAAGGAAGAGAATGCGATGCGATGGA
GCGACAGAGACAGAGAGGGCAGGAAAACGAGTTTGAACGCGCGCTCCGCT
>kni_peak_+0.3 500_2_mg
AAAGAAATCCCGCGTTAGTAAGGGTTTAATCCACTGGTCGAGAGGTATAT
GTGTAATCCACAAGTAGGCGAACGGCTCTGGACACTAACCAAGTTGAACA
CCATTTTGGAATGATATTTGTTGGAATTTTGAATGCTTTTCTCACGATCG
CTGTGAGGATCTGCTGTATGATCTGTTCGCTTGGAATGCTGCTGAGCAAC
TGATGCTGAGCTCTAGGCGGGCCAGGATATATATAGGAAACTGGGAAAAA
CTAGACAGGATGGGCGTTTTTTATGATCACAACAGGCCAAAAAACTTAAG
CTGCCGGATTATGCAACCCTATGCGTTCATTTTCATTTTTTTCGCGCTGT
CCAGTCATAAAACTCAGGTAGATTTTCTTTTTTATTCGAAGTCATTACGA
GTGCTGCGAAAATAGTGTTCCCTAAAAAAATGCAGCAGCAGTCCAGACCT
TGACGTTCGGCCATAAAAACTCACGCCGATTTTTCCCGAGTCAAACAAAA
AATAGAAAATTCGGCTTATGAAAATTGTGATTTTTTTCCCGCTGCCTCGG
GACGCAAAAAAATAAGGAAAAGATGGAAATGTGGCCGTTAGTTTTTCGCG
TGAAACAGTAAAAAATAAAAGTAGTGCACAAGGGATCGTAAAATTTGCCG
ACGGCCGCGACCCAAAAACAAGAACCGTGAATTGACTTTGATCTCATGTT
>kni_peak_-2.5 500_2_mg
GGCTATTACCCGGATTCAGAATGATTCATATTAAAGTAGTTGATTTGCAA
GCTGGTTCTAAAATAGCATACAAAAATAGGTTTAAACCATACAAGTTCAA
TATGAATAGAATATAATTATAATTATTTTAATAATTTTATTAATATTACA
CTTTTAGTAGAGTAATATTTCGCAAATAAATCATGAAATTATATTATTCT
TAAATATTATAAAACTTTCTTATCCTCTCCTTCACCATCATTATACTCAA
TAAAATACAAATATCAATCGAATTTAATTGTAACCCTTTTAAAAGTCAAC
TTCCAACATAATTTCTCCTTTGTGTAAACAAAGAGCCTTATGGCGGCACT
TAACTCTTTTTATGAATATTTATTGTTGTTTGCTCAAAGCCAAAAAGAAA
GAAGGAGCTACCTGTTTAACCCTTTTATGCCGCTAACCGATGTGCTTAAC
CCTTTTATGGGCGCGCATTGTACCAAAAGGGTTGTTCAGACCCAAAGACA
GGAACCTTGACTTTTTCACTCCGAAGTGTGGCTAGTATTATAAAATATAA
AACTTCAACCGATGTACTAAACCATGTCTAAGGTATACTCTTAACAAAAA
CTCGTTAGCTGACTTCCCAGAAGATTTTCCATTTGACTTTCATTTGTTGC
ATCAGGCAGAGGAATTCCGCGTAAAAACGGGAAAAAACGCACAAAAGGCT
TGTAAAAAAGTCAAAAAGCAACAAGAACCATTCTTCGTTTCAATTCCGGC
ATCTCGTTTTTCGCTTAGCCACCCACCTTTTTTCTAATCGATTCATTTTT
ATTGCCCACCGTTTTTTTTTTTTTTTTTTCTCACACCATAAAAAAGACTC
GTTGTCGAAAATTCGTTACAAAAAACGCAGTTCAGGCGTTTTCGCGAATT
TCCGCGCAAGCCAAATGGGTAATTTTCCCGGGGTAATTAGTTAGCTCGAA
AGGAGAGGAAAAAATGAGAACAATGTGACTTTAATCCGGTTTAATCCCCG
GCTTAAGTTTTTTGCCGCCCAGCAATGCGTTCGCATCTTTCAAAAATAAT
AAAAAAAACCGAGCCGAGTGTCGCGTCCGCCGTCATAATTATGATCCTAG
GATAATCTGCAGCTTAGGTAAGCTGATCCCGCGATTAGGTAACGAAATCG
CTGGCTTAGGTACCCACAAGAATTGGCCTAAAAAACTCAGCCTGCGTTCG
GGCCACGTTTGCACGTTGTGGGCCGTGCGAGTCATAAAGTCAGGCCGTTC
GGTCGTAACCATAAAAATTGTCGAGCAGCCGATGGTTATAACCCGAGCCA
AACAAGAGCACCCGAATTCCACCCATCCATCCACCCATCCGCAATTTTTT
AAGCGGAAAAGGGATAAAACGGCTGCATCTCGGCATATGTCTTCACCTTG
AAAGACAGCGGGTCTGAACCAGAACCAGGACCTCATATAAAAAAGTCAAT
TGCCGCCGCTAGGTTGCGTAAAAAATGACAAATTTTCCCGGGAAATAACC
TCAAGGTAAGCTATTGCTAGAAGGCTAAAAAACAGTCGATTGGTAAAAAA
AAAAACACAATAAAAAAGTAACGCACAAATCTGCGCTGACTTTTTGACTT
>kni_peak_-5.3 500_2_mg
GTTTGAGATTAAACTCTGCTCCGGGACTGGGCAAAACCAACGAGCGGAAG
TCGAAGCTGCGGTTTGGCAATCAAATTTCCAGCCAGGCGGGAAATGCGGC
AAATTTTCCAAAGCGTTTCGCGGTTTTTCACACAGTTTCCGTAGCTGGCT
GGTTGGGTGGCTGATCTCAATTAAATCCGCCTGGCCGGCGACTCGGGACT
TGTTTGATCGGATCCTGGCTTTGGAATTTACACAGATTGCACAAGTCGAT
GAGATAGCGACCCCGAAGGACTTCGCCGGCTGACTGCCTGGCACAACACC
GACCCGTAATCCACGTCTAATGCTCGATAATCTATCTAAGCCGCAAGCAA
GTTAAGCTAACTGGGAAAAAACGCCGTCAATGGACAGCCTGCCGGGAATT
CCTCGTTTCACTGAGCATCGTGATCTCGAGCGATCCGTCCTACGAAATCG
CCCTTACTACGAAGCCAGATTAGCCAACATGACTTTGGTTATACCCAGGT
TGGTCTATAAGATCATAATTATCGCGGCGAAAGTAAGCATGCGAGCAAAA
AAATAATCGTAATCTTTCTGCGAAGAGAGTTGTAATACCAAACGCGATTA
CATAACTTCAGAAAACAGTAATTACATTTGATCTATTATCCGATAAATAC
TCATACTTATGATGTCCTTATATATATCCGCTAAGTTCTTATGCGAAATT
AGTTTTATAAAATTGCAGTATACGAAACGAATGTGATAGTTTCATTAAAA
TAGAGCTTTCCAATAAAAATATAGAATTTTCTTCAGGTTACGAACTGTTT
TCCGGCACTTATTTTCTATTTCTGGCACGATCAGTTCGATCACAAGCCCA
AGTTTGATTCCCAAGCAATTGCAAACAGTTCGTGGCCCACACACATTAGT
TTCCTGGAAACATATTTCATTGGGTATAAATATGATTTCTCTTATCGATT
>knrl_peak_+0.8 500_2_mg
ACATGTGCGGCGACTATATCTGTGCAGGCCATCTCGCTCGCACTTGACTT
ACATTGATTCTGTTATATAGTCGTAAAGTTTATTTGCCTTGCCCTTGCAT
GGTTGTTGTTGTTGATCTAGCCATGTTTTATGGCCACACTAAAAAGTGCA
CTGGTCAACAAAGATCGGCCAGAGAAAACTTTCTCACAAAACCGTAGCTG
GGGGCTATAGCTCCTACTGGGCTGTCGTATAAGTGTCATATAGGGGAGTG
TGTATATGGTTTGTATAATTAAATCATACAAACCCCGCCGACAGTCGTAG
ACAGTTCGTCAGTTAGTCGGATTGTCAAGCGTTATCTGGCGTCGCCATCT
TCATCTTGATTTTTTTTGTTTTATGAATTCTATTCGTTAATGAAATTCAC
ATGTTCCCCATCTACAACTCCGAAGCCCCATCTCTATCCCCATTTTTATG
TCCGCATGATGGATGTGTCTCAAAAAAGCCCGTTCGTTCCGTTTCTTCTA
>knrl_peak_+7.4 500_2_mg
AACTTGACTCCAATAAACGATGCACAACCTTGACCTTAAGTCAAATGAAA
GATAAACCAAAGCAGGAGAAAAAACCTCTGCTTCTGCCATTATTTTTTAT
TACGGATTACAAACCGAAAATTATAACAATTTTGTTACGCTTCTTTAGGG
AAAGGGCCCCGCACCGCATTGTTGCCAGCCCCTGCTGCCCCAGAAGGCCC
TCGATCCACTATCGTTATTAGGCGCCAACTTATCAGCGTAATAAAGTGGC
GGGGCAGCCAGTTGGAACAGTTTCTGTACGATGGCAACGTGTTGAACTTG
AAAAGGAAAGCAAAAGCAAAACGGGAAAGAAGTCAAGTACGCAATGGTCG
ATTGAGAAATACTCTTTGAAATTATATAGACTAAATAAATTAAATTTATA
AACGCTGGATGTGTGGTAAAGTGAAGTAATGTTTATGTCACATAAAAAAT
GCGTTGATATATGAATGCGCTGATTAGATACTTCCGATCGAAAGAAGAGC
>noc_peak_-0.3 500_2_mg
GACGAGTGTTGCCGTGGTGCAGCCATATTATTATGATTTTACAGGAAGCC
AAATCGGAGAGCGAGAGAGAGAAAACCTGTCTTGGCTTCCATTGCAAGGC
GCATGCGATTGTGATTGGACAAAAAGTACGCCATATTTGAAAATTACGCA
CAGTGCATCTCGCTCGCATGCAGCAGGCGGTGCTCCTCTAACGCAGGCAG
CAAGCCAAAGTGTGCAGCGCTGCTCGCCGGAGAGCGCTCTCTCGCGAGTG
AGCGAACGCTTCGCTGCGAGGGCAGTTACGCTCGCTGCCGCAGTCGTTGA
ATTCAATTCGAATTTTGACTTCGCAGCGTTCAGACGTGTTCGGAAAAACC
TGAAAACCATTCGAGTGACAAGAGATATAACCAACAAAAATAAGAAACCT
CAGTCAACTGTGGTCACTGATCGAGAGTGTTTCGTTTCGAGTGAAAAAGT
GAAATCAGAGCCAAAACACAAATCGCTTGGCCAGCAAATTGAAATAGTGC
>noc_peak_-1.7 500_2_mg
CACGTATATACATTATTTTGGCAACACTTTTTTCGCTTTGTTGCACGCAA
AACCGCAAATTATGTCTAAGCCGTATCGTAAAGTATCGCAGCACGCTCTT
AACTAATAAATCCATCATTTCGCCGAAGGCCGAGAGTGTTTCCTCTACCT
GTTTTAGCCTCGAAGGTATTTCGCTGCCGGGTTTCGGCTTAGGGATTCCC
ACAGAAAAATGTCTAAACACTCTAAATCGGGATTAAAAGTGTCGCTTCTG
GGTTTTCGGCTTATCGTCCATATTTATACAGATTTTAATTTACTTGCCAG
GGGCTTTGAAGGGTTCTTAAAACTCAGCTTGGTGATTAGGTAACATATCC
CAAGGGCCAGATATTCCAAAATCCCCTCGGGGCTTGAGTTAAACATCTTG
ATACATAGTTTATGGTTAGTCCAACCGATTTGGTTGGGATTACGTTGGAG
TTTTAATATCGGTTAGGTAAAGTGGCTAGAATGATCTAGATCAACAAAAT
>nub_peak_-2.3 500_2_mg
TTTTTTATGATTTACGTGGAAATCGAGGCAGTTTGCGTCGTAAAAAGATG
GCTAGGAGCGCGAAGTCCTTCAGATCCGAAGAAAACTAAACCATACTGGG
CCGAAACCTAGGTGGCTATCATTGATGAAAGCGTGAAACGCTTGTCAGGA
CCCGGTCACTGATTCCACTGATTTCATGTCCTCTTCCTACCCTACACATT
TATTTTCGTCTTACCTGTTTGTTATTTTCGACTTTTTATGACTTTGTAAC
AATTTTTTATGATTTTTTCCATAACAAAACGATATACGCATAAAAAATAT
ATGCGTACATTGTGCATCGTCCAGGTAGTTGGGCTAGTTTTTTATATGGG
AAAGATTTTGTTACTCTCGCCTTGAAAATTTGACTTTTTCATTATAATTC
GTTTGTTTCGCAGTTCTCGGGAACATAAAAATCATTTAGTTTTCAATATG
CATAAAAAAGAAATTCAGAGAAGTTGACCTCAGCGTTAAGATTTTACCAA
>oc_peak_+6.9 500_2_mg
CCGGGACTTATATGGCAGGTCTAGGTCTTGATCTATGTGGCTGTCTGTGC
CACCATCTCTGTCTGCCGCCTATTACCATCTCTGTCGCGCCCTCACGCGC
TCTATCGCCCACTCACGATCGTTCCTTGCGGTTTAATCCCGACGTTTGCC
TATGATGTAAAATCTTCTAATCTGGGCAGCGCACACAGAATCCGAGGAAG
ATTACCCAACCGCCTCCAAAACGGGGACCCGAATCCCGAGATTTCGAGAT
CCCGAGTAGCGAGATCCCGAATCCCAAAACCCGAACACCGATACGAAGTC
GCATTCGGGCTTATCTTGCGGTTTAAAGATCTTTGATCTGCGCTTAGCCG
CAGGATTATTTCAGACACTTACTAACACACACGATGAATATCTACGGGGA
GGAGACGGACTGATCCAGGACAATGGGCATTAAGATTAAGCCCAGAAAGA
GACAACTAGCCTGGATTAAATTCCCTTTGTCCTGTTCTTCACTACTCTCG
>odd_peak_-3.6 500_2_mg
GGGATGCGGAAAGCAGGAACGATGGCCATAAAAAATAATTTGGAAAGACC
TGAAACGCTTCCTCCGCGCCAAGGACCTGCACCAATAAAGAAGTCATTGG
CTCGGCCATAAAGCCATAAAAAACTATAAAACTCTCGGCCTGCTCGACAT
TAGTAGTCTGCCATTGTTTTGCGGAGGTCCTGGCCTGCGAAAAAAAAATC
GAAAATCGAAGTACAAATATGTAGAGCGTAAAAAATATAACAACGAGAGC
AAAAAATCACAAAATCATCATAAACCGAAAATGACAACTTACTTAGTCGC
TTCTTTGGCATCATAAAATCGCCCAAAGACACTTCGCAGAAGACCCTTGG
TTCTTGACTCTCGGATCTCCGGACTGTGACCCGGTTTTTAGCAATGTTCT
TTCTGTTTTTTTTTTTGGTCTGCTCTTTTTTTGGACCATTGCCATGCATA
TTTTATGGTATTTTTTCGTGTTTCCACGAATAAAATTAGATTTTTTAGAG
CAGAAATGTCAGCTACGCAGTGCGCGAAGTCATCGGTAATAATTGTAAAA
TGACTTTTTAGTGGGCCATATGCCAGGGGTTTCGCTATTCCACCAAAATC
ACTTTTTATATTAGCCGTGGAAAATAAAGTAGGGCTCTTTTTTTTGGGAA
TCTCGACTTGGTGACCTTCACTTGTAGGGAAATCTCGAAGTTTTTCCTTC
GAATCGAACGTCTTTTGGCTACTGAAAGAAGTCATCGTAGTTTTTGGTGC
ATTCGAGGAAGTAATAGTAGTGAGGAAATGTGTTTTATAACCAGACTTCT
ACTAAAAAATCACAGTTAGGAATCAAATGTATATGATGAAGGTATCCGTG
CAAGTTGTAAGTAACAGAGCTATAGATTTTATGCCTTACAGATTTCAGTA
>odd_peak_-5.1 500_2_mg
GAAGACCCTATCGCTATCGCGGACAAAAGGAGTAGCTAAGGGATTTGTGA
ACTTGGACCGAGTATCCTTCGAGCATTTGCACATTCCATGTTCGCGTCCT
TGTCTGTTTACGTCTCGCATTTTGAGTGTAGCGAATCCAGGAAGGGTTGA
TCCGCAAAAGGGTTGCACTTTATTTGGCAAAATAATTAGATTGATCCGGA
GGGCAGTTGACTTCTCTGGTCATATTAGTGCTGCGCAAGGCAACTCCCCC
ACAACAAACCCGCGATTCCTGCGATTTCCTGTAGCGAATCCAACGAGCTT
AGGGCTGAGTTCGGTTTTTGGTGAGCAACTCCCCGCACGGCCAATCCTTT
CCTGTATTTGTCAAAATAATTAGATAAATCCTTTCACGGACTGGTAAACA
AATTCGGGCTATGATTACCACACAAGTGTAAGCCGAAGTTCGATGTAATT
TAATTTAAGGATTCGTATATCTACAAGATAAATTATCTATTGAATATACA
CTCGAAATTCTACAAGACTAGCTAATAAAAATATCATATCTTACCATTTT
CTGGTTATTTGGATTGTTTCAGCAAATTTGATTTCCATCCGAATCCATGA
>opa_peak_+1.3 500_2_mg
ATTCATTAAACTAAGAAAATACTTTTATTTAGTTTTGGTTTGGCAGTCAA
ATTCTGTGTGTAATTATTCCTGTTTTATAAAGATCTTAATACTAATAGAA
AGTCGAAGCCTTATGCAGATTTTAACCGCTTATATTTAGAATAGCACATG
CTAGGTCTGCAATCTCTTAGAATTCACCTTGCGTGGGCATAACCCTTGCC
CGCCTGGGCAAATCCCGGACGTTGTCGATGTGAGCGTGTTACCGACGGCA
AAAGTCGTTGCAACGCCCACTACCTGGCTTAACCCGCCACTGGCCGGGCG
GGTCATCTTTTATGACACCTGTAAAACCTGCGCCCAAAGCTCTTCCGCGC
CCAGAAAATCCCGCAAAGATGTTGTCCTTACGGCTAGGATTACTCTACGG
CTTTAGGTTGACTTCGACTTTTGGTCTTAGTATTTCCCTAAGCCTGCGAC
TTCTCTTGACTTTGGATTTTGACTGGCATGTATTTAACTACGTTTGGAAA
>pdm2_peak_+1.1 500_2_mg
GCTGTTTTTTTTCTCCATATTCCTGGCATTTCCTTCGTTTTTTAGGGAGA
AAACTATTTTCCAGCCTAGGACGTGCATAGGTAATTTGCATGGAACAAAG
GAAAGAAACCAAATTAGCCACAAAAGGCAAATTTTCTGTAATTACATTTA
AGCCGAAGGTGTGTGGATATAAAAAGGGCGAGCAATTCCAGCATGCAGAT
CATGTGCACATCTAAAATCCCAAAGATCCTTTGACTAATGCCACTTGTTA
TCCTCCCAACAAGTGAGGTGTGAGGTCAACCACCGCCTCCAACTAAGCCG
ACCCCAATCCCATCGGGCCAAACCATTACCCAACCACAAGGACAACGCCA
TGCCAATGTCCAATGGTAATCTGTATATTTATATTGTCCTGCACTGGACA
TTATGCACAAGGATTCCCCAAGTCAGAGCGTCCTCACACAATATATTGTC
GTAAAAATATGTTACTTTTTTTTCCTACTGCCCGTTGTCCTTCTCGGGCC
>pdm2_peak_+3.3 500_2_mg
TTTGAATAAATGCGGCACGCATTAACAGGGTTGCCAATGCCATCCGATAG
TAGTTGACAATTAAACTTGCATTTTTATTGGTTTACACAAATTAGGCGAG
TCAATCGAGCCAAGAGTGCTCCTAGCCCATCTCACACCCCTCCCCGCGTA
TCATTATGCATATTCAAATGTTGTCAAAATAAACGGAAGGGGGAAACCCT
TTTTTTTCAAATAAAGGGTTGCTCAAGCGCTAAAAAACTCAAGTGCCGTA
ACATTAGCATGGCACACACAAAAAAAGGCAAACTGTTGATCCGGCTCAAC
CCTGTTTAACATATCATTTGAATAGCGCCGAGGTGTGAAGTCAATTGAGG
GGGTAACCCTGAGCGAAGGGTTACCCTTGCCACCTCATTTTTTTTTAAAG
TAGCACTTGTTGAGCGATCTCCCCTCGTTCTGGTTATTCAAATTGAAAGG
ATTTTGGTTGCGTGAAGTTAATTGAGGGGTAATTCGGAAGAGGAAGCGCG
AAAAGGATATTACAATCAGCAGCTCTGATTGGGTGCTCTATACTTTTTTG
TACTCCAAAAAAACTTTGTTCAGAGGGCGTTTCAAGGGCGTTTTTGTGGC
ATGCAAACAAGTTTAAATGAGTCGATGGGCGTGACGAGTTCTTAATGAAG
>prd_peak_+4.0 500_2_mg
ACTCTGAAACTGTATATTCTTTACGTGTATTCTAATTCTTACTGAATTAG
TCTTAAATGCACAAAATGTATACATATCAATTTGATTCTATAATATTGTA
TTAAGACCCTTGCATTAATAATCTCATGATTGTCTCATTCATTTGGAGCG
TTTTGTTACCATCTCCGTAATCCGTCTAGTTTCCATTATTATCCTTGACT
TATAGACTTTCATCCGCCTCGCATATCGCGATGCCCACAGTTTTGCTTTG
CACAGGACACCTCATTAGCAGGGATTATCGCTGCAGCTCGAAACTCGGGA
GAAAGGACTCTAGCCAAAGGACTTTACGAAGCGCAATCTCTACCTGACTT
TGACTCGGCTTGATTGACGGACGAACTGACTGACTGACTGACCGATTGCC
TGCCTGAGTGAAAGCTAAGCCTTTCCTACGCTGCTGGCTTAACTCTTGCC
TGCAAAAGGACCTATTATCCTGCACGGAAAGGGGTTCATGTCCCGGCTGA
GCGATGAACACCGCGCACGAGGACGAAGAATGACAGCAAATAAAAGTTTA
TGGCACCATCGTAAATGGGCCGAAAACGAGTTGACCTGGTCCGCCGAAGG
GCTGTGCGCCGTTTACTGCATTCTTCCTGGCAGCAAAGGATTATTTCCGA
AACGGCCTAATCCTCGCTGCGCGAAAGAGATGGAGTGCATGTGCGAGTGC
GAGCCACTGACGCTGCAAATCCTTTCGCAACCTTAAGGCCACCTCCTGGA
>run_peak_-17.2 500_2_mg
GATCCTACGGTTACATCATCTAGACCTGGGCCATAAATCCTGATCCGAAA
GTCGTAAACAGATTCGCGTTTTTTCTGTCGCTTTTTCGTCGTAATTTGGT
GAGGAAAAAACTGAGCTACAGAACTAAAAAACTGAACTCAAGACTCACCG
TAACCAAGGCAAGTTTCGTTATTTTTTTGTTCGTTCGCGTCGATTTTTTA
TTATTTGATTTACAGTCTCGGTTCGCCGATTGCGTTTTGCGTAATGTTGT
CTAGAGATTTTCAATTTTTCGCCAGAATTTTCCTTGCCTTTTTATGACGC
GTGGATATATCCTTTTTGTGCCTCGCTTTTTTGTGTTCATTTTTTCCATC
CAGTTGCGTGCAGTTCCAGTTTTTTAGGCTGACACGCGAAGATCCGTGTT
CGCAGAAGGATCCTGGCCTGGATTTTTATGGCTTACGCAATCTGAGATGC
CGATCCCAAAAATCCTTAGCCGAAAATACAGGCAGAAGGCCAACAACAGC
TGCCCGGAAAAGTGTGCGCAAAAAATAAAGACCTTGTCGACATAGTGAAA
CAAATTTGCGAACAAAAATAATATCATATATCAATTGTATAAAGTAGTTG
TTTGTTGATTCAATAACGAGCCTCGAGGCAGAATCTTAGCCAGCTTTATC
TGAATCTAGTTTGGCGTTAGTTTATTATTTAATTTATGAGATAAGACTGG
GAAGTCGTACGATTCCATAGACTCTTAATTATTAATACTATAAGTCGCAT
AAAAATATGTTCGTACTTACGGCATATTATTAAAAATTATAGCGGGCGTC
>run_peak_-3.5 500_2_mg
ACTAAGATATAGTTCAGATTGCGTAAGATCGGTAAGTACAGAAGCTTTTA
ATCGCACTGGAAGTTTTATTTACCGCTCACGACATTTGCATAGATGAAAC
CGTATCTTACAGATTCAAGTAGCTTGCGTACTAAACTACTGTACAAAAAA
TATCTGCACTAAGAAATAGTCGGGAGTGATTTTTTATGGTGAAGTACAGA
AGTAAATTCAGCTAATTAAGCCTCGCTCTTTTTTGTTTTAAATTAACTGC
TCAACAGCAGTGAGAAAAACATTGCATATATTGAGTACATGAATACAGGT
TACTGTCGCCTTAATCTCCCATCGGTTAATCCCGCTAAAAAGCGAAGTCC
TTTGAGTTTTTGGTGGCCAGGTAGGCACTTTCCGTATCAGATGCTCGTTG
CTTATTTTTTGGGAACATATTTTATGGCCCGTGGCGGCGGCTAATCGGCC
AAAATATTTGCGGGGCGTGCTGCTTAATCCGGGCGATTGACTTTCATAAG
CAAAGGATTAAGATTGCGCGGTTGGACTACCTGTTTTGAGGTGCGATATC
AGTACATGCGATGGTACATCTGAGGGCCAGGTACGTCAAAGCCAGTAAAC
CCATAGTTTTCCCACTTTTTTGGGGCCGCAAAAAAGCATCGGAGGGCCCA
TAAAAAAAGGGTTGATCCTTTTGGCTGCTGTGGGCTCGTAGCGAGTTCGG
TATGGAGATCAGGTACTGCCTGGTGCTCGGTGATCCCTATGAGGCGGTCC
>run_peak_-9.7 500_2_mg
CAGCTCACTGTTTTTGGGGGTTAGACTGCGAAACTCCCACCTCATTTTTT
TTATGGTGTACGAAAAAATCGCGACATGTTGGCAATAAACAGCAGGTGCC
GCTGGCAGGGATACTGAACAAAAAATAAAAATACAAATGCAAATAAAAAA
AAAAACACAAAGGTATGGCAATTTCGCTGTGTCTGCTCCAGTTTCTGACC
AGTTTTTAGTGTTCTATTTTTTTGGTCGAGCAGCATAAGTTCTTTATATT
GTTTTTTTTCTATTTTTGGAAATTTTTATGAGGTCAGTCGAGGGGCGAGA
GCCGTTCAGGGATCAATCCATCATAAAGAGGCACTATGCACCACCCGCCT
CAATTAGTTCGAATCTTCGGCTCCCTCCAATCTTTTTAGGGCGAAAAAAA
TTCGGAAATCCTCGACGACAGGATTTTTATTGCTCGAAAAACATGCAAAA
AAGTAGGACATCGACGCAGCAGGACGCCCGAGGGTCCTTTATGGCTGCTC
TCGTTTTACGCTTCTTAGGTAATTTTTGGGCCAATTTCATGGGCCCATGA
ATGAAGCAGCGCAAAAAGAGAAGAAGGCCCACGGCCAGCACACAAAAAAT
TCCTTCTAAGAGGCGCAGAAAAAAATGCAAATTATTACGCAAGTCCTGCG
>salm_peak_+3.9 500_2_mg
TGCAATTACACTTCTTGTTGAAGCATGTGTTCTCTCTCCTTTTCCCTCAG
TCGCAGCTGTTTTTTTGCTTTCTGCCCACAATTAGTCTCCAAGTCGATCG
CTGGCAGTTGCAATTGTTGCTGTTGCTCGTGTTGCTGCTGCTGTTGGTGC
TGCTGCTGCTGCTGGCCGACTGATGCTCACTTGTTGCCAGGTGAGCTGTC
CAAAGGGGAGAAAGCAGTTGACAGCCGTTTGGCCTGGTCCAGTGCCTCTG
ACTAATTAATCGCGGCGGGCCTAAAAAGCAAACCAAGTCAAAGATTGGTC
CACCAGCGACATCAGCAACACCAAAAGCAACAGCAACAGCATTAGCAATA
GCAGCAACTTTTGCCGCACACGCACATAAAATATAATTTATGATAAGTCA
GAGCCAACGAACTGGGGCCACACTCGTTCGATATATATAATAAAACATAT
TTCTGCACAAATCAAACGAGTTGGGCGAGTTTTCTGTTGTCTGTTTCTGT
>salm_peak_-31.9 500_2_mg
TGTGTAATGCCTCGGTGCAGATTATGCATTAAGCGCTTATTTAGCATTTT
TCTTACATAATGTCGCCACCACTTTGCAATGTTCTCCAAGCCCATCCCCA
TTGTCCAGTTGGAATGCCGTGTTGTGCGGAAGGATAGCGAATGGAATGGG
TTTCTATGTACATATATATAAGGCCATAAAAAGTAGAAAATGTTGTGTGT
CCTCTAATCTGTTTATGCTTATGTTGCTGTTAGTACATTAACCCTTGGCT
GACAAAAAGGGGTGGTCAACGATTCACCTTAATTGCCATTTCCTTTGGCG
ATTGGATTGGAAGTTCTACGAACGCAACATAAGTGGTTAGATATATAAAT
TAGATAATATATATTATTATATATAATAGTGATTTTTTTAGGCAATGACA
GCTGAAATGGTTGTCTCTGCTCCGACTTAATACGAATGTAATTTCCCATT
CAATTGTTGGATCATTGCAAATGGATTCGAAAGCGCACAGAACGCAGAAG
>slp1_peak_-1.2 500_2_mg
TAGAACAAATTGATATTCATTCAAATTTAAGCTATCTTAAAATCTTAAAC
ACACACACACAAAATCACCAAAATATGACTTAACTTTCGTGCAACCAATT
TTAAATTCCACTGCCAGCCAACACTGAGCACAAATATTTGCCAGAGTCCA
TGCTTATAATTTTCCAAATCTATTAATCTCCAAAAGGATTGCCAGAGATC
CACATTGATTCTGGCGAAGCGCGCCCAGAACTAATTCGCAAATCTGTCGC
GAAACTAGAACAAATCCCGGTGCTCGGAGGTTTAACCCCTTCGGATTACC
TGAGTCCTGCGTTCTGCGTCCTGAGCTCCATTGAGCTGTTGAAAATCGTG
CCGTAAGCCAAGGCAGGATCTGCCTCAGATAATCCCCGGACCACAAAAGC
GACCCTTGAACTAGTTTGGGCGGGATTAGGAGCAACTCGAGGAGTCTGTG
TCGCAGATCGCTAGTGCAGTGGTTCGCAGAATTCAATGTCATATGATAAG
>tll_peak_+7.7 500_2_mg
GCGGGGATTAGCACTAACGCAAACATGGCGACAGTCAAAACCAATCCGAA
ACCCTGTGGCACCCAAAAAATTATCTGACGGATACGCGAGCTGTGACTGA
CTCGCCGTGGCTTGTCAGCTTCACTGTGGCTTGGTGACAGTGGTTAAAAG
TGGTGGTTAAGTAGTAAAAAAGAAATTTTAACCAAACTCTACGTCTGTTG
AAAATCATATTACTTTGACTGGTCCTTCGAGCCGGATATCGTAAAGTCTT
TTAAACAAGAGACATAAATTGTAAAATATCGATTATATATGTCTCGATAA
AACAGTTTAATTTGGCATAAGCTTAAGTTAGTATTTTGTTCGTTAGTATT
CTTCCCACTGTGCGTGGGGTGTCTATGGGCTGCGCGTGCTGTGTTCCTCG
TGAGCAGCTTAAAAAACGCTGGTCGAACGGACACTGTTTACCGTGCGGAT
CACACTTGAGGGCCGGGTCCGTTGACAAAACGGTTAAGTCGGCGTTCCGA
>tll_peak_-0.5 500_2_mg
AGCGGCAATAATGGCAGCGCCATAAAATACTCGGCCATGGATATGGAAGG
ATATCTCTTCATTAACAACTGTCGCAGGACGGGCAGAGATTCTCTGCTGC
GAGAGAGGGTAGCAGACGGACGAGGAGTTCGCGTGAGAGAGCAGGTAGTG
AATCCTGCGGAAAAGGGCCATAAAAACCGAAAGAATTGAGAATGAGAATG
AGCGACGGCTGCTGCGTTCCTTGCTCAATGAATTTTTCGCAATGGCAGCC
TGCCGCAGGATCGAAGGATTCTCCAGGGGAGAGTGAGAGAGGATATGCGA
GAGAGGGCATTAGAAGCAACCCTCTCCCGAGTTTCGACCAATGAACGCGG
AGTTTGTCTACCTAAGGGTGATCGACTGCTCGATGAATGGATTTGGTCTG
CAGGACTATTAAAACGCCGGCGGTCCTCACAGCAGACAACACAACCCATC
GTGATCTCAGCGAGTCCACATCGGAGTAACCAAGGATATATCGAATATAT
>tll_peak_-1.6 500_2_mg
GCATTTTATTGATCAAGTTACGCATCCGTAATACGAATCGAAATATAATT
GCTCTTTTCAAGTGTCTATCGTATATCAAATGAATTGCATTTGCATCTCC
GCCCTTCTGCATTCGAGTCCGTTCGAGCAGAGAGCTGTTCCCACGTTCGA
GGTCCTGGATCAGGATCACATGGCCTTAGGCGTTGGTGCGTAATCGCACC
AGACTTACAGGATCTTGCTTAACATTATTAAGTACTCGCCCGATGCTGGG
ACCTCGCACAATGTCTTTCTTTTGAATTCGCTGATCCCGAAGACAGAAAA
GCTTGATCTAGCAGCCTCCCGACCAGCGTGCCTTTTCCAGGCAGTACCAC
TCCCGCGATCTAAAATCCGTAATCTGCTTAAGCGGCGAGCTTAAGTCGAG
GAATCGGTGGGTCCTTCGGGACTTGGCAGGACCAAGCGAGATTAGAGGCA
CTGTCCACTTGAATCCTAAAGGCTCTCAAAAGGCAACGCCTAATCTGGCT
CAGCCGCGGGAGCTACTATCTCAAATGGCTAGCTCCCATTTTAGTAACAT
GAACCTTTGATTTTAACAACTCCGTTTTGGGTTTACTTTAAAATAATTTT
ATTTATTAAGCATTTATAAAAATTATTATTAAAAACGCAATCTGAGCTCC
GCAATAATTTTCATAAAGTATTTTTAGATTGAACCTAAAAAGTTGCCAAA
GCTGGCTAAGAAATGCAAATATTTGTTTTTTATTTTAATCAGTGCATATA
>tll_peak_-3.1 500_2_mg
AAAGATTAAGTCCAATTTCTGTGTCTTTAAACCTAAGCATTCTATATATT
TTACATGAACATTCCTACGCATTTGTGAGGACATGTGCACTGAAATGCAA
AAATTTTTCTGCGACACCAGATAGCGACGTGCCATAAAACTGAAGCAAAA
CACTCATCTAATGACATTTCGGGTCTTTCCCATCAAAAGTCTGGCGCGAT
TCATAATGACCAAAGCGCAGGGTCAGCGGTAGAATATCTCGGGAAATAAC
CATGGAAATAGGGTCGGTCTTCCCTCGAAGAGTTTACTCAATGCTCAATG
AATTCGGAGCGGCGGCGGCAACTTTTGGGCCATAAAAGCGAAGAGCGGGA
TTTTTCCACCTCCAGCATGCAAATGAAGTGAATTTCCCAGCTATTTAACC
CTTTCATTTCGCTCGAACCTCGAATTGCCATTAGCCGTGTGGCGTCTTAA
CCCTTTTCTCCGAGCCGTCGAGCAATTCATAAAAACGCAGCGAAAGTGCC
ATAAAAATCGAAGCCAACCCAAACGGTAGCACCTGCATTCTTCGAAGACA
AAAAGGTGCTAACTCGTAATTAAGACGAATAATCGCTACCTAGATCCTTT
CGCTTTTCGTCCTCAAGGAACTTTGTAAAAAAGTCGCAAAAATTCTGGGA
ATTTTTTATTCACTTTTATTCATCGGCGACCTTGAATGGCCGTTTTGATG
GCGGTGGGTGGTTACCTGGCTTAGGTAGGCGATAGACTGAAATATTCCGA
CCTGCCGGTGACTGCTGTTTCAATTCTTGTGGTGGATTTAGCGCTAATCC
CCCGGATTAGCGACTGAACGGCGTTCCGAGTTCATTAAGCAAGGGAGCTG
ATAGTTGGTCTCAATGAAAGGAAAGGGGAAATCACTACCAAACTCAAACT
TCCTAAAGTCATATATTCCGTAACTACAACTTGATGAATGACAAATTGCT
TTATTGCCACAATCAAGAAATGTTATCTCTAAAATTCCAAATTAATTAAA
TAGTAATTTTAAATGTATTGGCCCTTGGAAACTGTTTAAAGAACTATGCG
>tsh_peak_+64.9 500_2_mg
TTTGGAAGATAAATAGTGGACATTTACTAAATAACCGATCTACTTGGAAA
ATGATCAAAACGGCAGCACCGGCTTTAGGACACTAAATCATTGAAGCAGC
TCAAAAATTTTTGGTAGTATATTCGAAAACTTACATTTTACTTCGGAACT
ATTTTATTTGTAAATCTGTACGAATGAACGTCAAATTATTTTGAAATATA
CCGGGCAGCTCTCTGTTTCTTTTCGTAGTTTTAGAGTATACTGGAAAATA
TTTCCGGAGTTTATAAAATCAACTCAGAAGACGAATGCTAGGTAAGCAAC
TGACTCAAATAAAGATGCAAATGAATCCGAGCTGGACTGCAATAAAAAAC
CCTCATTCCGAAACACAGACTCGACTGCCAACACGTAGACAAACAATGCA
GCCAAAGGATGTGGGGTATTGACTGGACTCTGGACTCTGGACTCCGGACC
TTAGAGTCCTGTGATCAAGGCAGACAAGTGGAGTCCATTAAAACACTAAC
>tsh_peak_-13.3 500_2_mg
CAACTTTTCAGCCCAACGACTCTGTTGTAAAAAACTGGCTGTACTTAGAT
TAAAAGGGTTGTTGGTTCCAGCAAACGTTTTAATTTTCCCCAATTTATAT
GCACTCGTAATTCTCCTCCCAATAGGTGCACTATCATCAGAGAGATCCTG
TTTTGAATGGTTTCGAAAGGGCTTTGATGCTTGCTTGCACGATTCATTGA
ACAAACATATAAAAAATCATTAGTTTTTAGTGCGGCTGCCAAACAATCAG
AAAATTGCCACTGGGAGGGGAGGAGAACCCTTTTATCCCGGCGATCCGGT
TGCGGAATTGTTGCTTTCAAGCCATGTTCGATTTCGGCTTTATTTTTACG
GTTCTTCCGAATTGTTTGCACTTTGTTCTTTTTATTTTTGCGCCTCATAA
CGTATTCAAAATCAAATTGCCTTCGCCATTCGTCCAACACGATACACTTA
CTTCCACTTTCAAACTGAGCAGAAAATTGAAAATAAAAAATCATTTTCGC
>wg_peak_+6.1 500_2_mg
ATGTTCGGTTTTAAGCCTGGCTGGGCGATTTACGACTGGAGCGCTAATAA
AAACCAGCGACGACAATTTCCGTCCCCACAATTAATTGGAGCCGAACGCC
AATTGGCCTAGCTTGTAGAGATTAGCGCTCTCTCTTTCGCTCCCCCTCCA
GCTGTCTCTTTCATCCGAATGAGAATGTGGGGGGATTTCTGCACTCGTTT
GCGCTTGTGTCGCTCGTATATTAACTCGTTGACAGCTTCCAGTTCCCCTC
CACATGCAAGAAAATAGTAGGACTCTAGTTTTAGGGGTACAGTGGTCGAA
TGTTGAGAAAATTGTGATTATACAGAAATGTAAAAAGAGCTGTTTTCTTA
ATTACCGATAAATGAGTTTTAATGGTGGGATAATAGTTAGTTTTTCACAT
ATTGCAATGGACTTTTTTGGCCTGACCAAACCACTGTGCACCGTCACTCC
TGCTATCCATTTTAGTGGGGCGTAGAAAGTAGCACACTGCGCCAACATCC
>wg_peak_-8.3 500_2_mg
CGGCATTGCTCGAGCCTTATGCACTCGAAAAAATTCTTTAACTTATCATG
CTAATATATATAGAAGAAAAACTAACTAGAATTGTAGTCTTTTTGGTGTC
CTTTAATTTCCCAGCCATAGTTTTATCAGATTTCACTATTTTGGCCACTT
TTTTCCGGGTGTATGGGCCACACCTCCTAACTCATGCCATCGTCAGCAAA
CAAAGAAATAGAGGCGAAAGACAAAAGACACTCGACGGCAAACAGAGAAG
GCGAGGAGTGACTATAAAAAATATTCTGTAGTGAAACATTTTTATGTGCT
TGTCCATCCGTCACAAATTATATAATTATCACCTGTAGATATTGGTTAGG
CCGCTTATCGCCGGTGTGAATCTGACTTCGACTTGACTCAAACCGACTCT
GCTCGAAATGTTCGATTAGCCACGCTTTATGTCTTCATCTGTATTTCATT
CCCATTTTTCGGGGAGCGAGTTTTGGTCAATGGGTGAGGTCGAGCCAACC
