# Supplementary material for: Transcriptional Control in the Segmentation Gene Network of Drosophila
Source: PLoS Biol. 2004 Aug 31;2(9):e271. doi: 10.1371/journal.pbio.0020271 (PMC514885; doi:10.1371/journal.pbio.0020271)
Supplement: Dataset S6 — Input: Bcd, Hb, Kr, Gt, Kni, Tll, Cad, TorRE, and Dstat. Performed over defined sequences of known modules (Dataset S3), tested constructs (Dataset S4), and Ahab-predicted modules (Dataset S5). (62 KB TXT). [file pbio.0020271.sd006.txt]

Results for mg Ahab run over literature modules, constructs, and mg predicted modules
(input: Bcd, Hb, Kr, Gt, Kni, Tll, Cad, Dstat, TorRE)

The header rows above the dictionaries contain the following information:
name | strand | distance to left gene boundary | distance to right gene boundary | position relative to gene
________________________________________________________

Abd-B

Abd-B_peak_+26.9-500_2_mg | - | -21305 | -29731 | DOWNSTREAM

energy: 15.024193        	window size: 500

factor          prior           integrated profile value
background     	0.927842	229.208157
Tll            	0.030967	7.649801
TorRE          	0.008491	2.097679
Bcd            	0.006132	1.514695
Hb             	0.016660	4.115620
Cad            	0.003619	0.893897
Kni            	0.006289	1.553702


Abd-B_peak_+31.1-500_2_mg | - | -25655 | -34081 | DOWNSTREAM

energy: 15.881472        	window size: 600

factor          prior           integrated profile value
background     	0.942387	337.566044
Kr             	0.019374	6.939878
Hb             	0.002160	0.773674
Cad            	0.008838	3.165838
Kni            	0.027241	9.757950


Abd-B_peak_+41.4-500_2_mg | - | -35905 | -44331 | DOWNSTREAM

energy: 16.515395        	window size: 600

factor          prior           integrated profile value
background     	0.969094	410.875861
Dstat          	0.006756	2.864307
Tll            	0.003946	1.672832
Kr             	0.008145	3.453397
Hb             	0.003951	1.675236
Cad            	0.005808	2.462433
Kni            	0.002301	0.975494


Abd-B_peak_-11.7-500_2_mg | - | 17295 | 8869 | UPSTREAM

energy: 17.469939        	window size: 500

factor          prior           integrated profile value
background     	0.930264	252.361747
Tll            	0.021017	5.701550
Cad            	0.007089	1.923123
Kni            	0.041630	11.293372


________________________________________________________

Antp

Antp_peak_+22.6-500_2_mg | - | 81973 | -23132 | INTRAGENIC

energy: 16.333686        	window size: 500

factor          prior           integrated profile value
background     	0.721307	87.178859
Tll            	0.088854	10.739152
TorRE          	0.007272	0.878906
Bcd            	0.030249	3.655993
Cad            	0.081545	9.855697
Kni            	0.070772	8.553674


Antp_peak_+32.9-500_2_mg | - | 71673 | -33432 | INTRAGENIC

energy: 16.102101        	window size: 500

factor          prior           integrated profile value
background     	0.947598	291.611613
Tll            	0.041828	12.872075
Kr             	0.003397	1.045334
Kni            	0.007177	2.208780


Antp_peak_+34.3-500_2_mg | - | 70223 | -34882 | INTRAGENIC

energy: 16.724900        	window size: 600

factor          prior           integrated profile value
background     	0.959706	379.989955
Tll            	0.004501	1.782127
TorRE          	0.004840	1.916366
Gt             	0.005857	2.318962
Hb             	0.009436	3.735941
Cad            	0.007014	2.777338
Kni            	0.008646	3.423287


Antp_peak_+71.3-500_2_mg | - | 33323 | -71782 | INTRAGENIC

energy: 16.291588        	window size: 500

factor          prior           integrated profile value
background     	0.974236	340.083624
TorRE          	0.003682	1.285297
Hb             	0.015953	5.568916
Cad            	0.006129	2.139365


________________________________________________________

D

D_+5_construct-construct | - | -2565 | -4454 | DOWNSTREAM

energy: 41.104374        	window size: 1725

factor          prior           integrated profile value
background     	0.955627	1080.380979
Tll            	0.008072	9.125546
Kr             	0.005489	6.205446
Bcd            	0.011027	12.466464
Gt             	0.003542	4.004293
Hb             	0.005898	6.668049
Cad            	0.005313	6.006770
Kni            	0.005033	5.689740


D_peak_+3.7-500_2_mg | - | -2532 | -4421 | DOWNSTREAM

energy: 30.075652        	window size: 750

factor          prior           integrated profile value
background     	0.959310	489.552548
Kr             	0.006154	3.140719
Bcd            	0.012672	6.466578
Cad            	0.016293	8.314659
Kni            	0.005571	2.842893


________________________________________________________

Dfd

Dfd_autoregulatory-lit | + | -6239 | -17203 | UPSTREAM

energy: 17.469464       	window size: 2657

factor          prior           integrated profile value
background     	0.974370	1927.743272
Tll            	0.007627	15.090190
TorRE          	0.001035	2.047033
Bcd            	0.001214	2.402087
Hb             	0.000527	1.042180
Cad            	0.007025	13.898838
Kni            	0.008202	16.227654


Dfd_peak_-22.1-500_2_mg | + | -22092 | -33056 | UPSTREAM

energy: 17.749661        	window size: 600

factor          prior           integrated profile value
background     	0.955844	369.565869
Kr             	0.004794	1.853656
TorRE          	0.005798	2.241714
Bcd            	0.022949	8.872862
Gt             	0.002586	1.000032
Cad            	0.002775	1.073048
Kni            	0.005253	2.031190


________________________________________________________

Gsc

Gsc_peak_+4.3-500_2_mg | - | 6310 | -4822 | INTRAGENIC

energy: 16.875950        	window size: 500

factor          prior           integrated profile value
background     	0.960798	325.624520
Tll            	0.026445	8.962419
Bcd            	0.003393	1.150064
Gt             	0.003481	1.179898
Kni            	0.005882	1.993615


________________________________________________________

Kr

Kr_AD2-lit | + | -1194 | -3075 | UPSTREAM

energy: 25.617871        	window size: 1231

factor          prior           integrated profile value
background     	0.947276	752.369803
Tll            	0.027072	21.502141
Gt             	0.001104	0.876905
Hb             	0.015716	12.482346
Cad            	0.003049	2.421346
Kni            	0.005783	4.593404


Kr_CD1-lit | + | -4333 | -6214 | UPSTREAM

energy: 36.755545        	window size: 1159

factor          prior           integrated profile value
background     	0.926304	599.671054
Tll            	0.015774	10.211961
Bcd            	0.018448	11.942772
Gt             	0.003513	2.273924
Hb             	0.018804	12.173124
Cad            	0.006069	3.928777
Kni            	0.011089	7.178890


Kr_CD2_AD1-lit | + | -2900 | -4781 | UPSTREAM

energy: 21.818554       	window size: 1707

factor          prior           integrated profile value
background     	0.965060	1165.537260
Tll            	0.003492	4.217527
Kr             	0.004589	5.542137
TorRE          	0.001553	1.876212
Bcd            	0.006648	8.029262
Gt             	0.002722	3.288060
Hb             	0.010894	13.156852
Kni            	0.005041	6.088441


Kr_peak_-0.9-500_2_mg | + | -948 | -2829 | UPSTREAM

energy: 26.109521        	window size: 750

factor          prior           integrated profile value
background     	0.931263	428.416895
Tll            	0.041935	19.291940
Gt             	0.002962	1.362606
Hb             	0.023839	10.967031


Kr_peak_-3.2-500_2_mg | + | -3198 | -5079 | UPSTREAM

energy: 21.543641        	window size: 850

factor          prior           integrated profile value
background     	0.955231	544.224886
Tll            	0.007237	4.123116
Kr             	0.009335	5.318449
Bcd            	0.007697	4.384998
Hb             	0.014408	8.208678
Kni            	0.006092	3.470795


Kr_peak_-4.4-500_2_mg | + | -4448 | -6329 | UPSTREAM

energy: 36.791171        	window size: 1200

factor          prior           integrated profile value
background     	0.922265	604.766304
Tll            	0.019149	12.556556
Bcd            	0.020125	13.196496
Gt             	0.003086	2.023821
Hb             	0.015825	10.377195
Cad            	0.006172	4.047178
Kni            	0.013378	8.772704


________________________________________________________

Scr

Scr_peak_+21.2-500_2_mg | - | 1761 | -21699 | INTRAGENIC

energy: 15.474110        	window size: 500

factor          prior           integrated profile value
background     	0.941349	305.971113
Tll            	0.038312	12.452837
Kr             	0.002443	0.794044
TorRE          	0.003320	1.079074
Gt             	0.005215	1.695183
Cad            	0.009361	3.042496


________________________________________________________

Ubx

Ubx_BRE-lit | - | 44549 | -33701 | INTRAGENIC

energy: 10.961960        	window size: 499

factor          prior           integrated profile value
background     	0.960354	323.446573
Dstat          	0.002905	0.978263
Tll            	0.016933	5.703137
Hb             	0.007393	2.490063
Cad            	0.012415	4.181433


Ubx_pbx-lit | - | 49798 | -28452 | INTRAGENIC

energy: 7.563377       	window size: 1382

factor          prior           integrated profile value
background     	0.976440	1000.694524
Tll            	0.001413	1.447623
Bcd            	0.002747	2.815165
Hb             	0.006657	6.822624
Cad            	0.005330	5.462236
Kni            	0.007414	7.597816


Ubx_peak_+31.1-500_2_mg | - | 46603 | -31647 | INTRAGENIC

energy: 18.167431        	window size: 500

factor          prior           integrated profile value
background     	0.901820	214.837642
Tll            	0.034472	8.212251
Bcd            	0.006080	1.448409
Hb             	0.014839	3.535127
Kni            	0.042788	10.193205


Ubx_peak_-14.4-500_2_mg | - | 92103 | 13853 | UPSTREAM

energy: 15.942201        	window size: 500

factor          prior           integrated profile value
background     	0.951531	281.576748
Tll            	0.003244	0.960109
Kr             	0.010802	3.196444
Gt             	0.005018	1.485055
Hb             	0.002770	0.819829
Cad            	0.009695	2.868907
Kni            	0.016939	5.012731


Ubx_peak_-46.4-500_2_mg | - | 124003 | 45753 | UPSTREAM

energy: 19.376476        	window size: 600

factor          prior           integrated profile value
background     	0.956243	383.371911
Tll            	0.006505	2.607844
Kr             	0.005518	2.212097
Bcd            	0.027810	11.149415
Kni            	0.003925	1.573670


________________________________________________________

abd-A

abd-A_iab-2_1.7-lit | - | 872 | -18536 | INTRAGENIC

energy: 10.201588       	window size: 1745

factor          prior           integrated profile value
background     	0.981948	1361.312611
Tll            	0.004624	6.410270
Gt             	0.001259	1.745673
Hb             	0.006494	9.003490
Kni            	0.005675	7.867000


abd-A_peak_-17.6-500_2_mg | - | 36490 | 17082 | UPSTREAM

energy: 17.704372        	window size: 500

factor          prior           integrated profile value
background     	0.940428	299.189530
Tll            	0.025978	8.264814
Kr             	0.003591	1.142290
Bcd            	0.018901	6.013241
Cad            	0.009359	2.977418
Kni            	0.001743	0.554468


abd-A_peak_-36.4-500_2_mg | - | 55240 | 35832 | UPSTREAM

energy: 17.069912        	window size: 600

factor          prior           integrated profile value
background     	0.954581	397.214659
Tll            	0.010948	4.555576
Kr             	0.018133	7.545303
Hb             	0.006489	2.700037
Kni            	0.009849	4.098465


________________________________________________________

btd

btd_head-lit | + | -4601 | -6974 | UPSTREAM

energy: 27.426252       	window size: 1800

factor          prior           integrated profile value
background     	0.961235	1145.754859
Tll            	0.012413	14.795335
Kr             	0.004577	5.455601
TorRE          	0.000765	0.911567
Bcd            	0.012020	14.326914
Hb             	0.002415	2.878443
Cad            	0.003147	3.750577
Kni            	0.003429	4.087602


btd_peak_-4.6-500_2_mg | + | -4557 | -6930 | UPSTREAM

energy: 23.346747        	window size: 600

factor          prior           integrated profile value
background     	0.905688	254.962219
Tll            	0.041385	11.650332
Kr             	0.011384	3.204775
TorRE          	0.003655	1.028861
Bcd            	0.022025	6.200165
Cad            	0.007688	2.164313
Kni            	0.008175	2.301477


________________________________________________________

cad

cad_+14_construct-construct | + | 13907 | 2390 | DOWNSTREAM

energy: 32.805204        	window size: 1637

factor          prior           integrated profile value
background     	0.955601	971.039373
Tll            	0.009234	9.383196
Gt             	0.003637	3.695323
Cad            	0.004333	4.403449
Kni            	0.027195	27.634647


cad_peak_+14.1-500_2_mg | + | 14118 | 2601 | DOWNSTREAM

energy: 22.768520        	window size: 600

factor          prior           integrated profile value
background     	0.922832	255.014512
Dstat          	0.002842	0.785318
Gt             	0.008144	2.250461
Cad            	0.008749	2.417733
Kni            	0.057433	15.870922


________________________________________________________

cnc

cnc_+5_construct-construct | - | 9691 | 3966 | UPSTREAM

energy: 17.987310       	window size: 1421

factor          prior           integrated profile value
background     	0.967676	946.783266
Tll            	0.013680	13.385077
Kr             	0.003033	2.967333
TorRE          	0.002288	2.238640
Bcd            	0.005809	5.683400
Gt             	0.002170	2.123451
Hb             	0.004087	3.999076
Kni            	0.001256	1.228819


cnc_peak_-1.7-500_2_mg | - | 6954 | 1229 | UPSTREAM

energy: 15.074522        	window size: 500

factor          prior           integrated profile value
background     	0.952596	323.483744
Tll            	0.030393	10.321043
TorRE          	0.002813	0.955255
Hb             	0.011976	4.066985
Kni            	0.002221	0.754349


cnc_peak_-4.8-500_2_mg | - | 10054 | 4329 | UPSTREAM

energy: 19.300230        	window size: 500

factor          prior           integrated profile value
background     	0.957621	329.909379
Tll            	0.008100	2.790378
Kr             	0.013147	4.529287
TorRE          	0.003511	1.209733
Bcd            	0.014341	4.940665
Gt             	0.003280	1.129938


________________________________________________________

croc

croc_peak_+6.2-500_2_mg | - | -5163 | -6689 | DOWNSTREAM

energy: 16.143631        	window size: 500

factor          prior           integrated profile value
background     	0.958118	320.163700
Tll            	0.022188	7.414178
Kr             	0.003086	1.031284
Hb             	0.009810	3.278144
Cad            	0.001745	0.583064
Kni            	0.005053	1.688435


croc_peak_-4.8-500_2_mg | - | 5787 | 4261 | UPSTREAM

energy: 17.981403        	window size: 500

factor          prior           integrated profile value
background     	0.922660	238.702435
Dstat          	0.003700	0.957358
Tll            	0.036367	9.408581
Kr             	0.009145	2.365990
Cad            	0.013296	3.439741
Kni            	0.014831	3.836922


________________________________________________________

ems

ems_dfd-abdb-lit | + | -4386 | -6160 | UPSTREAM

energy: 12.615931       	window size: 1244

factor          prior           integrated profile value
background     	0.971330	890.456158
Tll            	0.006778	6.213557
Kr             	0.002332	2.137891
Hb             	0.004547	4.168777
Cad            	0.006633	6.080966
Kni            	0.008379	7.681464


ems_dfd-wt-lit | + | 3040 | 1266 | DOWNSTREAM

energy: 4.053751       	window size: 342

factor          prior           integrated profile value
background     	0.987132	273.868078
Tll            	0.012868	3.570214


ems_head-lit | + | -7416 | -9190 | UPSTREAM

energy: 2.625606       	window size: 304

factor          prior           integrated profile value
background     	0.986934	253.631953
Kni            	0.013066	3.357870


________________________________________________________

en

en_intron-lit | - | 1999 | -2223 | INTRAGENIC

energy: 4.852124       	window size: 720

factor          prior           integrated profile value
background     	0.978701	499.746722
TorRE          	0.003298	1.683968
Hb             	0.002033	1.038276
Cad            	0.005935	3.030424
Kni            	0.010033	5.122959


en_peak_+6.1-500_2_mg | - | -2378 | -6600 | DOWNSTREAM

energy: 15.354308        	window size: 500

factor          prior           integrated profile value
background     	0.949311	295.892928
Tll            	0.007407	2.308620
Kr             	0.006459	2.013204
Hb             	0.007435	2.317319
Kni            	0.029389	9.160189


________________________________________________________

eve

eve_mas-lit | + | -5302 | -6840 | UPSTREAM

energy: 0.000000       	window size: 98


eve_peak_+4.7-500_2_mg | + | 4670 | 3132 | DOWNSTREAM

energy: 17.374993        	window size: 700

factor          prior           integrated profile value
background     	0.959685	436.613002
Dstat          	0.002063	0.938492
Tll            	0.010985	4.997897
Hb             	0.015428	7.019188
Cad            	0.006724	3.058890
Kni            	0.005115	2.326986


eve_peak_+6.6-500_2_mg | + | 6570 | 5032 | DOWNSTREAM

energy: 15.201077        	window size: 500

factor          prior           integrated profile value
background     	0.962315	338.398915
Tll            	0.003625	1.274796
Kr             	0.012255	4.309651
Bcd            	0.021804	7.667369


eve_peak_-1.4-500_2_mg | + | -1380 | -2918 | UPSTREAM

energy: 17.847431        	window size: 600

factor          prior           integrated profile value
background     	0.959714	367.121455
Tll            	0.006767	2.588430
Kr             	0.009704	3.711940
Bcd            	0.013867	5.304500
Hb             	0.007132	2.728149
Cad            	0.002817	1.077709


eve_peak_-4.0-500_2_mg | + | -4030 | -5568 | UPSTREAM

energy: 33.393957        	window size: 950

factor          prior           integrated profile value
background     	0.950651	535.016666
Dstat          	0.002627	1.478185
Hb             	0.019972	11.240289
Cad            	0.001812	1.019813
Kni            	0.024938	14.034588


eve_stripe1-lit | + | 6694 | 5156 | DOWNSTREAM

energy: 13.422708       	window size: 801

factor          prior           integrated profile value
background     	0.976624	587.889652
Tll            	0.004766	2.868715
Kr             	0.009917	5.969450
Bcd            	0.008694	5.233351


eve_stripe2-lit | + | -1529 | -3067 | UPSTREAM

energy: 17.659700        	window size: 663

factor          prior           integrated profile value
background     	0.969936	445.130888
Kr             	0.008626	3.958762
Bcd            	0.012689	5.823222
Gt             	0.003766	1.728382
Hb             	0.004983	2.287020


eve_stripe3_7-lit | + | -3740 | -5278 | UPSTREAM

energy: 29.730274        	window size: 511

factor          prior           integrated profile value
background     	0.939643	263.982305
Dstat          	0.006261	1.758950
Hb             	0.019908	5.592922
Kni            	0.034188	9.604805


eve_stripe4_6-lit | + | 4658 | 3120 | DOWNSTREAM

energy: 16.003963        	window size: 602

factor          prior           integrated profile value
background     	0.971261	407.355276
Dstat          	0.002405	1.008789
Tll            	0.007839	3.287894
Hb             	0.002600	1.090300
Cad            	0.012172	5.104895
Kni            	0.003723	1.561497


eve_stripe5-lit | + | 7401 | 5863 | DOWNSTREAM

energy: 9.900687       	window size: 800

factor          prior           integrated profile value
background     	0.979539	626.812250
Tll            	0.006364	4.072429
Kr             	0.009225	5.903173
Hb             	0.004871	3.117277


________________________________________________________

fkh

fkh_-2_construct-construct | - | 2976 | 1444 | UPSTREAM

energy: 20.433492       	window size: 1708

factor          prior           integrated profile value
background     	0.968996	1189.891636
Tll            	0.014208	17.447280
Kr             	0.002326	2.856733
TorRE          	0.003889	4.775368
Gt             	0.001520	1.866386
Hb             	0.003649	4.480698
Kni            	0.005412	6.645213


fkh_peak_-2.4-500_2_mg | - | 3082 | 1550 | UPSTREAM

energy: 19.387070        	window size: 850

factor          prior           integrated profile value
background     	0.959064	555.793876
Tll            	0.009828	5.695457
Kr             	0.006230	3.610246
TorRE          	0.008908	5.162530
Gt             	0.003000	1.738521
Hb             	0.005136	2.976407
Cad            	0.001753	1.015798
Kni            	0.006082	3.524443


fkh_salivary-lit | - | 9899 | 8367 | UPSTREAM

energy: 1.978003       	window size: 1004

factor          prior           integrated profile value
background     	0.992589	866.113746
Tll            	0.004989	4.352923
Kni            	0.002423	2.113997


________________________________________________________

ftz

ftz_3prime_element-lit | + | 2322 | 538 | DOWNSTREAM

energy: 26.210830       	window size: 1695

factor          prior           integrated profile value
background     	0.952030	1032.055831
Dstat          	0.001185	1.284592
Tll            	0.015311	16.598389
Kr             	0.010867	11.780115
Cad            	0.007480	8.108458
Kni            	0.013127	14.230526


ftz_distal_enhancer-lit | + | -6060 | -7844 | UPSTREAM

energy: 2.979822       	window size: 1172

factor          prior           integrated profile value
background     	0.984993	767.018690
Tll            	0.005817	4.529619
Kr             	0.001741	1.355577
Kni            	0.007450	5.800970


ftz_peak_+3.4-500_2_mg | + | 3379 | 1595 | DOWNSTREAM

energy: 22.410205        	window size: 900

factor          prior           integrated profile value
background     	0.941279	536.413836
Dstat          	0.002491	1.419724
Tll            	0.007973	4.543707
Kr             	0.022844	13.018563
Bcd            	0.004402	2.508759
Gt             	0.002454	1.398210
Hb             	0.002347	1.337569
Cad            	0.010940	6.234433
Kni            	0.005269	3.002697


ftz_prox323-lit | + | -4223 | -6007 | UPSTREAM

energy: 3.698937       	window size: 324

factor          prior           integrated profile value
background     	0.986803	289.192454
Tll            	0.013197	3.867505


ftz_ps4_activator-lit | + | -6390 | -8174 | UPSTREAM

energy: 4.713931       	window size: 413

factor          prior           integrated profile value
background     	0.978881	292.301447
Dstat          	0.003200	0.955564
Bcd            	0.003721	1.111081
Gt             	0.004120	1.230303
Hb             	0.010078	3.009413


ftz_zebra_element-lit | + | -1019 | -2803 | UPSTREAM

energy: 10.355522       	window size: 1118

factor          prior           integrated profile value
background     	0.984015	901.821311
Dstat          	0.001367	1.252913
Hb             	0.007290	6.681437
Kni            	0.007327	6.715015


________________________________________________________

fz2

fz2_peak_-3.0-500_2_mg | - | 4454 | 2370 | UPSTREAM

energy: 20.076306        	window size: 600

factor          prior           integrated profile value
background     	0.933793	330.156953
Tll            	0.032128	11.359461
Kr             	0.003807	1.345929
Hb             	0.004155	1.469012
Cad            	0.001822	0.644242
Kni            	0.024295	8.589800


________________________________________________________

fz

fz_peak_+31.8-500_2_mg | + | 31818 | -62492 | INTRAGENIC

energy: 15.837090        	window size: 500

factor          prior           integrated profile value
background     	0.957939	305.128306
Hb             	0.006374	2.030406
Kni            	0.035687	11.367121


fz_peak_+51.3-500_2_mg | + | 51318 | -42992 | INTRAGENIC

energy: 15.970039        	window size: 500

factor          prior           integrated profile value
background     	0.943936	302.918930
Tll            	0.034975	11.223976
Cad            	0.016969	5.445679
Kni            	0.004119	1.321718


fz_peak_+69.4-500_2_mg | + | 69368 | -24942 | INTRAGENIC

energy: 18.233958        	window size: 500

factor          prior           integrated profile value
background     	0.882741	196.744931
Tll            	0.052942	11.799691
Kr             	0.008802	1.961693
Cad            	0.027805	6.197070
Kni            	0.027711	6.176243


fz_peak_-13.8-500_2_mg | + | -13782 | -108092 | UPSTREAM

energy: 18.044867        	window size: 500

factor          prior           integrated profile value
background     	0.951554	305.917344
Tll            	0.003544	1.139273
Hb             	0.033122	10.648522
Cad            	0.002364	0.759857
Kni            	0.009416	3.027263


________________________________________________________

gsb

gsb_early-lit | + | -5309 | -7623 | UPSTREAM

energy: 2.395964       	window size: 517

factor          prior           integrated profile value
background     	0.987829	453.413952
Tll            	0.007338	3.368145
Kni            	0.004833	2.218183


________________________________________________________

gt

gt_-10_construct-construct | - | 10325 | 8904 | UPSTREAM

energy: 22.509688       	window size: 1745

factor          prior           integrated profile value
background     	0.967654	1160.290689
Tll            	0.011082	13.288047
Kr             	0.000492	0.589692
Bcd            	0.013510	16.199993
Kni            	0.007262	8.707316


gt_-1_construct-construct | - | 1584 | 163 | UPSTREAM

energy: 19.476404       	window size: 1239

factor          prior           integrated profile value
background     	0.962540	846.699943
Dstat          	0.002949	2.593791
Tll            	0.018558	16.324884
Kr             	0.009599	8.444030
Hb             	0.002575	2.265028
Kni            	0.003778	3.323691


gt_-3_construct-construct | - | 2831 | 1410 | UPSTREAM

energy: 23.273440       	window size: 1186

factor          prior           integrated profile value
background     	0.966398	838.995407
Dstat          	0.002004	1.739682
Tll            	0.007497	6.508738
Kr             	0.006273	5.446115
Bcd            	0.002529	2.195352
Hb             	0.008265	7.175780
Cad            	0.007034	6.106824


gt_-6_construct-construct | - | 5859 | 4438 | UPSTREAM

energy: 26.061613       	window size: 2182

factor          prior           integrated profile value
background     	0.966694	1444.018046
Tll            	0.004637	6.926018
Kr             	0.002018	3.014168
Bcd            	0.010232	15.283851
Gt             	0.001087	1.623345
Hb             	0.005276	7.881430
Kni            	0.010057	15.022708


gt_peak_-0.8-500_2_mg | - | 1693 | 272 | UPSTREAM

energy: 16.614559        	window size: 500

factor          prior           integrated profile value
background     	0.943620	312.146181
Dstat          	0.005814	1.923327
Tll            	0.038760	12.821639
Kr             	0.011806	3.905458


gt_peak_-2.6-500_2_mg | - | 3443 | 2022 | UPSTREAM

energy: 27.016696        	window size: 600

factor          prior           integrated profile value
background     	0.929793	327.122204
Dstat          	0.005453	1.918598
Tll            	0.015910	5.597408
Kr             	0.015640	5.502417
Hb             	0.011136	3.917895
Cad            	0.022068	7.764090


gt_peak_-6.2-500_2_mg | - | 6743 | 5322 | UPSTREAM

energy: 22.223203        	window size: 850

factor          prior           integrated profile value
background     	0.930861	415.262363
Bcd            	0.019597	8.742324
Gt             	0.002602	1.160596
Hb             	0.014540	6.486194
Kni            	0.032400	14.454039


gt_segmentation_module-lit | - | 3236 | 1815 | UPSTREAM

energy: 25.862606        	window size: 945

factor          prior           integrated profile value
background     	0.952983	600.184884
Dstat          	0.004146	2.611247
Tll            	0.012705	8.001654
Kr             	0.011146	7.019895
Hb             	0.007603	4.788560
Cad            	0.011416	7.189802


________________________________________________________

h

h_peak_-10.5-500_2_mg | + | -10535 | -13676 | UPSTREAM

energy: 21.219051        	window size: 750

factor          prior           integrated profile value
background     	0.949092	457.053852
Dstat          	0.001786	0.859900
Tll            	0.009032	4.349676
Kr             	0.016871	8.124601
Hb             	0.015078	7.261234
Kni            	0.008141	3.920250


h_peak_-18.0-500_2_mg | + | -18035 | -21176 | UPSTREAM

energy: 15.307307        	window size: 500

factor          prior           integrated profile value
background     	0.955197	312.530806
Dstat          	0.004025	1.317044
Tll            	0.008894	2.909994
TorRE          	0.003897	1.275104
Hb             	0.001993	0.652178
Kni            	0.025994	8.504904


h_peak_-5.6-500_2_mg | + | -5635 | -8776 | UPSTREAM

energy: 41.398232        	window size: 1300

factor          prior           integrated profile value
background     	0.953263	824.044421
Dstat          	0.001086	0.938808
Tll            	0.008557	7.397459
Kr             	0.023728	20.511677
Hb             	0.007707	6.662565
Kni            	0.005659	4.891553


h_peak_-6.2-500_2_mg | + | -6235 | -9376 | UPSTREAM

energy: 31.133339        	window size: 500

factor          prior           integrated profile value
background     	0.902907	231.417440
Dstat          	0.003860	0.989324
Tll            	0.014760	3.783111
Kr             	0.025721	6.592340
Bcd            	0.027715	7.103443
Hb             	0.006568	1.683310
Cad            	0.011876	3.043813
Kni            	0.006593	1.689908


h_peak_-9.4-500_2_mg | + | -9385 | -12526 | UPSTREAM

energy: 42.252058        	window size: 700

factor          prior           integrated profile value
background     	0.899488	258.652947
Dstat          	0.004298	1.235936
Kr             	0.021600	6.211180
Bcd            	0.004036	1.160499
Cad            	0.034323	9.869916
Kni            	0.036255	10.425246


h_stripe1-lit | + | -5179 | -8320 | UPSTREAM

energy: 33.254888        	window size: 876

factor          prior           integrated profile value
background     	0.970577	638.732181
Tll            	0.007433	4.891927
Kr             	0.021989	14.471164


h_stripe2-lit | + | -9793 | -12934 | UPSTREAM

energy: 39.486816        	window size: 1081

factor          prior           integrated profile value
background     	0.936747	535.756193
Dstat          	0.002242	1.282059
Tll            	0.002073	1.185658
Kr             	0.018335	10.486619
Cad            	0.018663	10.673941
Kni            	0.021940	12.547974


h_stripe3-lit | + | -11741 | -14882 | UPSTREAM

energy: 14.714351        	window size: 476

factor          prior           integrated profile value
background     	0.963372	282.890575
Gt             	0.005941	1.744488
Hb             	0.022105	6.491002
Cad            	0.008583	2.520253


h_stripe4-lit | + | -11741 | -14882 | UPSTREAM

energy: 16.371087       	window size: 912

factor          prior           integrated profile value
background     	0.969116	611.541471
Gt             	0.003371	2.127036
Hb             	0.021497	13.565321
Cad            	0.006016	3.796446


h_stripe5-lit | + | -6024 | -9165 | UPSTREAM

energy: 18.437029        	window size: 564

factor          prior           integrated profile value
background     	0.931346	310.389785
Tll            	0.010241	3.412972
Kr             	0.022904	7.633164
Bcd            	0.007093	2.363918
Hb             	0.012939	4.312031
Cad            	0.002782	0.927232
Kni            	0.012696	4.231086


h_stripe6-lit | + | -9250 | -12391 | UPSTREAM

energy: 41.515593        	window size: 538

factor          prior           integrated profile value
background     	0.877658	163.419235
Dstat          	0.006902	1.285075
Kr             	0.014466	2.693484
Cad            	0.055042	10.248770
Kni            	0.045933	8.552730


h_stripe7+-lit | + | -11266 | -14407 | UPSTREAM

energy: 21.248676       	window size: 1474

factor          prior           integrated profile value
background     	0.970783	1064.303914
Dstat          	0.000863	0.945923
Tll            	0.003838	4.207411
Kr             	0.006416	7.034200
Hb             	0.014489	15.884373
Kni            	0.003612	3.959720


________________________________________________________

hb

hb_anterior_actv-lit | - | 2723 | -3191 | INTRAGENIC

energy: 16.696179        	window size: 721

factor          prior           integrated profile value
background     	0.951959	410.240869
Tll            	0.008968	3.864687
Bcd            	0.015424	6.646999
Gt             	0.008354	3.600056
Hb             	0.009442	4.068933
Kni            	0.005853	2.522139


hb_central_stripe_and_posterior_actv-lit | - | 8920 | 3006 | UPSTREAM

energy: 24.120314        	window size: 1023

factor          prior           integrated profile value
background     	0.950859	655.711115
Tll            	0.019350	13.343714
Kr             	0.007930	5.468804
Hb             	0.013609	9.384750
Kni            	0.008252	5.690615


hb_peak_+15.3-500_2_mg | - | -9861 | -15775 | DOWNSTREAM

energy: 15.212047        	window size: 500

factor          prior           integrated profile value
background     	0.940198	305.956207
Tll            	0.037616	12.240984
Kr             	0.008468	2.755718
TorRE          	0.003431	1.116592
Hb             	0.003500	1.138938
Kni            	0.006786	2.208247


hb_peak_+2.6-500_2_mg | - | 2589 | -3325 | INTRAGENIC

energy: 18.453199        	window size: 750

factor          prior           integrated profile value
background     	0.954778	447.968720
Tll            	0.007484	3.511413
Kr             	0.001879	0.881763
Bcd            	0.015133	7.100277
Hb             	0.008150	3.824025
Kni            	0.012575	5.900090


hb_peak_-13.1-500_2_mg | - | 18539 | 12625 | UPSTREAM

energy: 15.020296        	window size: 500

factor          prior           integrated profile value
background     	0.953684	313.216675
Tll            	0.008071	2.650800
Hb             	0.022027	7.234277
Cad            	0.011508	3.779538
Kni            	0.004710	1.546751


hb_peak_-4.1-500_2_mg | - | 9189 | 3275 | UPSTREAM

energy: 25.266748        	window size: 800

factor          prior           integrated profile value
background     	0.932845	449.914767
Tll            	0.023421	11.296058
Kr             	0.012086	5.829184
Hb             	0.022808	11.000459
Kni            	0.008840	4.263503


________________________________________________________

hh

hh_peak_+0.5-500_2_mg | - | 12414 | -999 | INTRAGENIC

energy: 15.196895        	window size: 500

factor          prior           integrated profile value
background     	0.910509	232.776761
Dstat          	0.002676	0.684129
Tll            	0.035617	9.105762
Gt             	0.018339	4.688513
Cad            	0.012343	3.155450
Kni            	0.020516	5.245050


________________________________________________________

hkb

hkb_ventral_element_plus-lit | - | 2624 | 1546 | UPSTREAM

energy: 2.736851       	window size: 590

factor          prior           integrated profile value
background     	0.988129	509.766082
TorRE          	0.004894	2.524998
Cad            	0.002956	1.525027
Kni            	0.004020	2.073904


________________________________________________________

ken

ken_peak_+1.2-500_2_mg | + | 1232 | -5980 | INTRAGENIC

energy: 17.505686        	window size: 500

factor          prior           integrated profile value
background     	0.946298	289.901539
Tll            	0.023639	7.241865
Kr             	0.004652	1.425064
Bcd            	0.005447	1.668680
Kni            	0.019964	6.116042


________________________________________________________

kni

kni_+1_construct-construct | - | 1120 | -1407 | INTRAGENIC

energy: 26.124875       	window size: 1479

factor          prior           integrated profile value
background     	0.960631	948.694434
Dstat          	0.000736	0.726441
Tll            	0.007919	7.820288
Kr             	0.002339	2.309544
Bcd            	0.004716	4.657606
Hb             	0.010034	9.909665
Cad            	0.006480	6.399866
Kni            	0.007146	7.056757


kni_-5_construct-construct | - | 6667 | 4140 | UPSTREAM

energy: 25.268619       	window size: 1403

factor          prior           integrated profile value
background     	0.954203	868.350587
Dstat          	0.002481	2.257674
Tll            	0.011057	10.061738
Kr             	0.002579	2.346691
TorRE          	0.002488	2.264545
Bcd            	0.011977	10.899436
Hb             	0.006171	5.615513
Kni            	0.009045	8.230970


kni_223-lit | - | 4579 | 2052 | UPSTREAM

energy: 9.768125        	window size: 157

factor          prior           integrated profile value
background     	0.968385	106.379013
Cad            	0.031615	3.472928


kni_kd-lit | - | 3704 | 1177 | UPSTREAM

energy: 41.211994        	window size: 877

factor          prior           integrated profile value
background     	0.934518	493.964468
Tll            	0.021708	11.474171
Kr             	0.012607	6.663831
Bcd            	0.008503	4.494651
Hb             	0.019136	10.114635
Kni            	0.003529	1.865115


kni_kni64_element-lit | - | 4513 | 1986 | UPSTREAM

energy: 9.808724        	window size: 67

factor          prior           integrated profile value
background     	0.891146	28.587749
Bcd            	0.108854	3.492023


kni_peak_+0.3-500_2_mg | - | 1517 | -1010 | INTRAGENIC

energy: 24.976889        	window size: 700

factor          prior           integrated profile value
background     	0.935128	368.947300
Tll            	0.008478	3.344793
Kr             	0.005507	2.172601
Bcd            	0.012989	5.124889
Hb             	0.019034	7.509751
Cad            	0.017068	6.734118
Kni            	0.001796	0.708515


kni_peak_-2.5-500_2_mg | - | 3417 | 890 | UPSTREAM

energy: 53.547225        	window size: 1600

factor          prior           integrated profile value
background     	0.942245	891.031743
Dstat          	0.000869	0.821853
Tll            	0.021030	19.886862
Kr             	0.009819	9.284999
Bcd            	0.004935	4.666558
Hb             	0.014973	14.159568
Cad            	0.003350	3.168197
Kni            	0.002779	2.628209


kni_peak_-5.3-500_2_mg | - | 6867 | 4340 | UPSTREAM

energy: 23.613622        	window size: 950

factor          prior           integrated profile value
background     	0.943961	568.141341
Dstat          	0.004183	2.517463
Tll            	0.015074	9.072564
TorRE          	0.004223	2.541422
Bcd            	0.016023	9.643613
Hb             	0.003206	1.929313
Kni            	0.013332	8.024085


________________________________________________________

knrl

knrl_+8_construct-construct | - | 13750 | -8638 | INTRAGENIC

energy: 21.007412       	window size: 1298

factor          prior           integrated profile value
background     	0.959273	805.781203
Tll            	0.015425	12.956478
TorRE          	0.002683	2.253358
Bcd            	0.002883	2.421329
Hb             	0.005355	4.498352
Kni            	0.014382	12.080581


knrl_peak_+0.8-500_2_mg | - | 21061 | -1327 | INTRAGENIC

energy: 15.584334        	window size: 500

factor          prior           integrated profile value
background     	0.951705	299.437093
Tll            	0.017472	5.497402
TorRE          	0.003111	0.978739
Hb             	0.005714	1.797672
Cad            	0.019296	6.071300
Kni            	0.002702	0.849993


knrl_peak_+7.4-500_2_mg | - | 14461 | -7927 | INTRAGENIC

energy: 16.700151        	window size: 500

factor          prior           integrated profile value
background     	0.941666	259.873352
Tll            	0.027075	7.471878
Bcd            	0.004091	1.129067
Hb             	0.010876	3.001369
Kni            	0.016292	4.496238


________________________________________________________

noc

noc_peak_-0.3-500_2_mg | + | -303 | -3460 | UPSTREAM

energy: 15.770373        	window size: 500

factor          prior           integrated profile value
background     	0.960966	355.138291
Tll            	0.029992	11.084130
TorRE          	0.001513	0.559333
Cad            	0.007529	2.782277


noc_peak_-1.7-500_2_mg | + | -1703 | -4860 | UPSTREAM

energy: 15.716562        	window size: 500

factor          prior           integrated profile value
background     	0.927846	261.452993
Dstat          	0.003183	0.896795
Bcd            	0.040642	11.452208
Hb             	0.014300	4.029587
Cad            	0.011192	3.153679
Kni            	0.002838	0.799667


________________________________________________________

nub

nub_+5_construct-construct | + | 4495 | -3594 | INTRAGENIC

energy: 18.098866       	window size: 2045

factor          prior           integrated profile value
background     	0.983794	1667.722202
Tll            	0.005694	9.652280
Kr             	0.005875	9.959839
Hb             	0.002736	4.637608
Cad            	0.001901	3.222674


nub_-2_construct-construct | + | -3203 | -11292 | UPSTREAM

energy: 24.907028       	window size: 1985

factor          prior           integrated profile value
background     	0.954934	1141.000421
Tll            	0.011151	13.324169
Kr             	0.003987	4.763951
TorRE          	0.001195	1.427340
Hb             	0.001760	2.102836
Cad            	0.010178	12.160592
Kni            	0.016796	20.068229


nub_peak_-2.3-500_2_mg | + | -2284 | -10373 | UPSTREAM

energy: 17.350399        	window size: 500

factor          prior           integrated profile value
background     	0.807688	115.595218
Tll            	0.040726	5.828701
Kr             	0.011996	1.716837
TorRE          	0.009522	1.362772
Hb             	0.029833	4.269643
Cad            	0.020358	2.913664
Kni            	0.079877	11.431829


________________________________________________________

oc

oc_+8_construct-construct | - | 11709 | -7601 | INTRAGENIC

energy: 17.129545       	window size: 1833

factor          prior           integrated profile value
background     	0.970307	1214.571355
Tll            	0.009951	12.455482
TorRE          	0.001249	1.563334
Bcd            	0.010643	13.322000
Gt             	0.000751	0.939734
Kni            	0.007100	8.887588


oc_head-lit | - | 20301 | 991 | UPSTREAM

energy: 0.000000       	window size: 187


oc_otd_early_enhancer-lit | - | 22558 | 3248 | UPSTREAM

energy: 14.856871       	window size: 1838

factor          prior           integrated profile value
background     	0.973123	1268.286795
Tll            	0.006312	8.226857
Kr             	0.004316	5.625304
Bcd            	0.004566	5.951083
Gt             	0.001439	1.875323
Hb             	0.003370	4.392700
Kni            	0.006873	8.957704


oc_peak_+6.9-500_2_mg | - | 11897 | -7413 | INTRAGENIC

energy: 16.859223        	window size: 500

factor          prior           integrated profile value
background     	0.933616	233.272889
Tll            	0.021008	5.248969
Bcd            	0.034523	8.626017
Gt             	0.004101	1.024649
Kni            	0.006752	1.686961


________________________________________________________

odd

odd_-3_construct-construct | - | 4411 | 2265 | UPSTREAM

energy: 22.710590       	window size: 1650

factor          prior           integrated profile value
background     	0.963463	1047.389260
Dstat          	0.002243	2.437889
Tll            	0.008735	9.496079
Kr             	0.000519	0.563899
Gt             	0.000888	0.965353
Hb             	0.010395	11.300811
Cad            	0.004049	4.401825
Kni            	0.009708	10.554028


odd_-5_construct-construct | - | 6019 | 3873 | UPSTREAM

energy: 24.236004       	window size: 1384

factor          prior           integrated profile value
background     	0.973143	1074.369453
Tll            	0.013403	14.797225
Kr             	0.008980	9.913647
Bcd            	0.001050	1.159719
Hb             	0.001109	1.224622
Cad            	0.002315	2.555738


odd_peak_-3.6-500_2_mg | - | 4893 | 2747 | UPSTREAM

energy: 32.451162        	window size: 900

factor          prior           integrated profile value
background     	0.901084	377.965351
Dstat          	0.006887	2.888739
Tll            	0.025559	10.720753
Gt             	0.004370	1.833014
Hb             	0.035756	14.998105
Cad            	0.007574	3.176906
Kni            	0.018770	7.873274


odd_peak_-5.1-500_2_mg | - | 6643 | 4497 | UPSTREAM

energy: 18.673659        	window size: 600

factor          prior           integrated profile value
background     	0.955898	409.388034
Tll            	0.018076	7.741418
Kr             	0.013822	5.919445
Bcd            	0.002288	0.979796
Hb             	0.003003	1.286041
Cad            	0.006914	2.960996


________________________________________________________

opa

opa_peak_+1.3-500_2_mg | + | 1289 | -15885 | INTRAGENIC

energy: 15.954368        	window size: 500

factor          prior           integrated profile value
background     	0.938412	290.435367
Tll            	0.033057	10.230995
Kr             	0.003198	0.989848
Bcd            	0.011580	3.583962
Cad            	0.008709	2.695278
Kni            	0.005045	1.561306


________________________________________________________

pdm2

pdm2_+1_construct-construct | + | 294 | -7413 | INTRAGENIC

energy: 18.230594       	window size: 1623

factor          prior           integrated profile value
background     	0.974459	1231.432009
Tll            	0.010922	13.801682
Kr             	0.000915	1.156841
Bcd            	0.001231	1.555789
Hb             	0.009827	12.418038
Cad            	0.002646	3.343653


pdm2_+3_construct-construct | + | 2313 | -5394 | INTRAGENIC

energy: 18.128501       	window size: 1533

factor          prior           integrated profile value
background     	0.968334	1072.733740
Tll            	0.002190	2.425864
Kr             	0.007937	8.792558
TorRE          	0.000697	0.771763
Bcd            	0.002193	2.428982
Gt             	0.000850	0.941567
Hb             	0.007919	8.773110
Cad            	0.001507	1.669283
Kni            	0.008374	9.276412


pdm2_+5_construct-construct | + | 4105 | -3602 | INTRAGENIC

energy: 21.648723       	window size: 1987

factor          prior           integrated profile value
background     	0.966338	1384.097277
Tll            	0.010434	14.944064
Kr             	0.007335	10.506001
Bcd            	0.001089	1.560390
Hb             	0.002508	3.592240
Cad            	0.002511	3.595872
Kni            	0.009786	14.015917


pdm2_+8_construct-construct | + | 7492 | -215 | INTRAGENIC

energy: 15.292499       	window size: 973

factor          prior           integrated profile value
background     	0.969260	655.293728
Kr             	0.008310	5.617994
Cad            	0.010836	7.325660
Kni            	0.011595	7.839006


pdm2_peak_+1.1-500_2_mg | + | 1057 | -6650 | INTRAGENIC

energy: 15.581111        	window size: 500

factor          prior           integrated profile value
background     	0.951550	313.690121
Tll            	0.027225	8.975211
Bcd            	0.004335	1.428960
Hb             	0.016890	5.567868


pdm2_peak_+3.3-500_2_mg | + | 3257 | -4450 | INTRAGENIC

energy: 16.696049        	window size: 650

factor          prior           integrated profile value
background     	0.959755	430.625748
Tll            	0.009408	4.221038
Kr             	0.016945	7.603046
Bcd            	0.002487	1.115868
Hb             	0.008231	3.692915
Kni            	0.003175	1.424531


________________________________________________________

prd

prd_A8_repressor-lit | - | 9378 | 7163 | UPSTREAM

energy: 13.965287       	window size: 3101

factor          prior           integrated profile value
background     	0.988675	2715.278958
Tll            	0.001997	5.484889
TorRE          	0.002166	5.948642
Bcd            	0.000829	2.276802
Gt             	0.001396	3.832937
Cad            	0.001278	3.509102
Kni            	0.003659	10.050299


prd_P1_enhancer-lit | - | 4578 | 2363 | UPSTREAM

energy: 6.576911       	window size: 601

factor          prior           integrated profile value
background     	0.969034	436.237192
Tll            	0.014695	6.615396
Cad            	0.010332	4.651020
Kni            	0.005940	2.673998


prd_Pstripe_enhancer-lit | - | 5478 | 3263 | UPSTREAM

energy: 13.665316       	window size: 701

factor          prior           integrated profile value
background     	0.952058	421.173387
Tll            	0.015243	6.743142
Bcd            	0.015839	7.006900
Cad            	0.010891	4.817807
Kni            	0.005970	2.640876


prd_cc_repressor-lit | - | 3778 | 1563 | UPSTREAM

energy: 2.849058       	window size: 801

factor          prior           integrated profile value
background     	0.989988	707.383473
Dstat          	0.001156	0.826154
Tll            	0.006884	4.918624
Hb             	0.001973	1.409461


prd_peak_+4.0-500_2_mg | - | -2531 | -4746 | DOWNSTREAM

energy: 22.379243        	window size: 750

factor          prior           integrated profile value
background     	0.964383	517.093733
Tll            	0.012613	6.763017
Kr             	0.015980	8.568476
Bcd            	0.005861	3.142382
Kni            	0.001163	0.623775


prd_stripe1_enhancer-lit | - | 6678 | 4463 | UPSTREAM

energy: 0.440945       	window size: 401


prd_stripe2P_enhancer-lit | - | 7678 | 5463 | UPSTREAM

energy: 13.032756       	window size: 1701

factor          prior           integrated profile value
background     	0.975372	1164.089788
Dstat          	0.002047	2.443215
Tll            	0.007856	9.376044
Bcd            	0.000853	1.018410
Hb             	0.002164	2.582747
Cad            	0.007745	9.244039
Kni            	0.003962	4.728324


prd_zebra_enhancer-lit | - | 1138 | -1077 | INTRAGENIC

energy: 10.084656       	window size: 1570

factor          prior           integrated profile value
background     	0.982096	1291.190672
Tll            	0.012332	16.213314
Kni            	0.005572	7.325967


________________________________________________________

run

run_6_stripe-lit | + | 2991 | 125 | DOWNSTREAM

energy: 9.247439       	window size: 3001

factor          prior           integrated profile value
background     	0.981605	2328.108917
Tll            	0.005977	14.174703
Bcd            	0.001011	2.397599
Hb             	0.001355	3.213334
Cad            	0.003473	8.235945
Kni            	0.006580	15.605461


run_7_stripe-lit | + | -5129 | -7995 | UPSTREAM

energy: 34.415924       	window size: 5130

factor          prior           integrated profile value
background     	0.976318	3442.347975
Tll            	0.002885	10.171064
Kr             	0.001302	4.591259
Bcd            	0.003265	11.511090
Hb             	0.005501	19.395658
Cad            	0.002554	9.006287
Kni            	0.008175	28.822214


run_peak_-17.2-500_2_mg | + | -17197 | -20063 | UPSTREAM

energy: 33.132151        	window size: 800

factor          prior           integrated profile value
background     	0.941074	451.634872
Dstat          	0.003113	1.493864
Tll            	0.010702	5.136049
Gt             	0.006657	3.194588
Hb             	0.030225	14.505443
Cad            	0.008230	3.949682


run_peak_-3.5-500_2_mg | + | -3497 | -6363 | UPSTREAM

energy: 32.150192        	window size: 750

factor          prior           integrated profile value
background     	0.934942	407.997988
Tll            	0.002107	0.919269
Kr             	0.007682	3.352406
Bcd            	0.019496	8.507757
Gt             	0.002539	1.107799
Hb             	0.011239	4.904727
Cad            	0.014114	6.159161
Kni            	0.007882	3.439535


run_peak_-9.7-500_2_mg | + | -9697 | -12563 | UPSTREAM

energy: 26.659927        	window size: 650

factor          prior           integrated profile value
background     	0.945233	356.187512
Gt             	0.001989	0.749616
Hb             	0.042019	15.833640
Kni            	0.010759	4.054227


run_stripe1-lit | + | -14467 | -17333 | UPSTREAM

energy: 15.341054       	window size: 1617

factor          prior           integrated profile value
background     	0.976722	1139.438671
Tll            	0.001398	1.631334
Kr             	0.004570	5.331889
Bcd            	0.004559	5.318703
Hb             	0.001635	1.907867
Kni            	0.011115	12.966146


run_stripe3-lit | + | -11285 | -14151 | UPSTREAM

energy: 23.359434       	window size: 2315

factor          prior           integrated profile value
background     	0.971252	1566.022598
Dstat          	0.000459	0.740630
Tll            	0.002112	3.405218
Kr             	0.001644	2.650988
TorRE          	0.000461	0.744093
Bcd            	0.001729	2.787459
Hb             	0.013244	21.354021
Cad            	0.001447	2.332745
Kni            	0.007651	12.336808


run_stripe5-lit | + | -12851 | -15717 | UPSTREAM

energy: 4.782954       	window size: 1336

factor          prior           integrated profile value
background     	0.987050	1005.055426
Tll            	0.005677	5.781054
Kr             	0.003274	3.334196
Hb             	0.003479	3.542354
Cad            	0.000519	0.528505


run_stripe7-lit | + | -14467 | -17333 | UPSTREAM

energy: 44.572567       	window size: 5586

factor          prior           integrated profile value
background     	0.973054	3807.032880
Dstat          	0.000158	0.617559
Tll            	0.004152	16.242880
Kr             	0.003291	12.874858
Bcd            	0.002245	8.783000
Hb             	0.008187	32.030080
Cad            	0.001472	5.759550
Kni            	0.007442	29.116119


________________________________________________________

salm

salm_anterior-lit | - | 19482 | 10462 | UPSTREAM

energy: 10.567963        	window size: 278

factor          prior           integrated profile value
background     	0.950620	179.068389
Dstat          	0.005314	1.000987
Tll            	0.007368	1.387970
Kr             	0.008357	1.574248
Bcd            	0.018452	3.475722
Gt             	0.005155	0.971082
Kni            	0.004734	0.891789


salm_peak_+3.9-500_2_mg | - | 4614 | -4406 | INTRAGENIC

energy: 16.503007        	window size: 500

factor          prior           integrated profile value
background     	0.948398	246.766309
Tll            	0.026945	7.011004
Kr             	0.006467	1.682746
Hb             	0.006983	1.816899
Cad            	0.005956	1.549737
Kni            	0.005250	1.366056


salm_peak_-31.9-500_2_mg | - | 40414 | 31394 | UPSTREAM

energy: 17.665023        	window size: 500

factor          prior           integrated profile value
background     	0.946984	268.654193
Kr             	0.013960	3.960331
Bcd            	0.008577	2.433166
Cad            	0.009740	2.763270
Kni            	0.020739	5.883482


salm_posterior-lit | - | 19759 | 10739 | UPSTREAM

energy: 2.900996       	window size: 239

factor          prior           integrated profile value
background     	0.974449	190.033842
Tll            	0.011170	2.178301
Kr             	0.010156	1.980629
Cad            	0.004225	0.823985


________________________________________________________

slp1

slp1_ecto_stripes-lit | + | -5395 | -6828 | UPSTREAM

energy: 10.686015       	window size: 736

factor          prior           integrated profile value
background     	0.969653	536.816747
Dstat          	0.001175	0.650711
Tll            	0.004520	2.502603
Bcd            	0.010431	5.774520
Hb             	0.003855	2.134334
Cad            	0.007950	4.400995
Kni            	0.002415	1.337184


slp1_head-lit | + | -3960 | -5393 | UPSTREAM

energy: 9.124686       	window size: 622

factor          prior           integrated profile value
background     	0.960226	409.989396
Tll            	0.009819	4.192336
Kr             	0.004542	1.939172
Bcd            	0.003476	1.484054
Kni            	0.021938	9.366830


slp1_meso_stripes-lit | + | -2533 | -3966 | UPSTREAM

energy: 20.263989       	window size: 1554

factor          prior           integrated profile value
background     	0.972300	1121.974160
Tll            	0.008124	9.374916
Bcd            	0.001804	2.081477
Hb             	0.008940	10.316737
Cad            	0.002521	2.909388
Kni            	0.006310	7.281538


slp1_peak_-1.2-500_2_mg | + | -1185 | -2618 | UPSTREAM

energy: 15.328159        	window size: 500

factor          prior           integrated profile value
background     	0.964231	348.495944
Dstat          	0.001805	0.652521
Tll            	0.011627	4.202180
Kr             	0.004137	1.495099
Bcd            	0.018200	6.577806


________________________________________________________

slp2

slp2_-3_construct-construct | + | -4196 | -6097 | UPSTREAM

energy: 27.930352       	window size: 2640

factor          prior           integrated profile value
background     	0.973429	1949.645248
Tll            	0.008231	16.484734
Kr             	0.006318	12.653634
TorRE          	0.001836	3.676712
Bcd            	0.004328	8.668751
Hb             	0.004735	9.482674
Cad            	0.001124	2.251232


________________________________________________________

tll

tll_CD1-lit | + | -1313 | -3318 | UPSTREAM

energy: 18.851651        	window size: 496

factor          prior           integrated profile value
background     	0.952012	306.760315
Tll            	0.003379	1.088637
Bcd            	0.024788	7.987371
Cad            	0.013102	4.221661
Kni            	0.006719	2.165175


tll_D3-lit | + | -427 | -2432 | UPSTREAM

energy: 18.584925        	window size: 368

factor          prior           integrated profile value
background     	0.979635	257.104541
TorRE          	0.012809	3.361617
Gt             	0.003521	0.924102
Cad            	0.004036	1.059175


tll_K2-lit | + | -4810 | -6815 | UPSTREAM

energy: 31.172700       	window size: 2460

factor          prior           integrated profile value
background     	0.964792	1730.060365
Tll            	0.012031	21.573983
Kr             	0.004075	7.307127
TorRE          	0.001295	2.322833
Bcd            	0.001662	2.980011
Hb             	0.002904	5.207232
Cad            	0.003877	6.952568
Kni            	0.009363	16.790375


tll_P2-lit | + | -2351 | -4356 | UPSTREAM

energy: 40.836688       	window size: 2760

factor          prior           integrated profile value
background     	0.980259	2193.120778
Tll            	0.003232	7.230895
TorRE          	0.004128	9.234404
Bcd            	0.006191	13.851045
Cad            	0.003519	7.872369
Kni            	0.002671	5.976537


tll_P3-lit | + | -967 | -2972 | UPSTREAM

energy: 17.615086       	window size: 1376

factor          prior           integrated profile value
background     	0.988726	1159.458964
TorRE          	0.003669	4.302098
Hb             	0.001555	1.822970
Cad            	0.006051	7.095880


tll_k11-lit | + | -2825 | -4830 | UPSTREAM

energy: 27.416962        	window size: 480

factor          prior           integrated profile value
background     	0.932883	274.414755
Dstat          	0.002196	0.646079
Tll            	0.024143	7.101918
Kr             	0.011542	3.395185
TorRE          	0.007391	2.174009
Hb             	0.014579	4.288398
Cad            	0.007266	2.137267


tll_peak_+7.7-500_2_mg | + | 7739 | 5734 | DOWNSTREAM

energy: 16.414248        	window size: 500

factor          prior           integrated profile value
background     	0.932796	286.902154
Tll            	0.038605	11.873696
Kr             	0.006938	2.133840
Bcd            	0.005578	1.715780
Hb             	0.005412	1.664597
Cad            	0.003410	1.048961
Kni            	0.007260	2.233055


tll_peak_-0.5-500_2_mg | + | -461 | -2466 | UPSTREAM

energy: 16.575758        	window size: 500

factor          prior           integrated profile value
background     	0.985732	385.182104
TorRE          	0.008554	3.342527
Gt             	0.001547	0.604464
Cad            	0.004167	1.628324


tll_peak_-1.6-500_2_mg | + | -1611 | -3616 | UPSTREAM

energy: 22.244400        	window size: 750

factor          prior           integrated profile value
background     	0.953287	470.577754
Tll            	0.006533	3.224801
Bcd            	0.022523	11.118244
Cad            	0.005360	2.646082
Kni            	0.012297	6.070214


tll_peak_-3.1-500_2_mg | + | -3061 | -5066 | UPSTREAM

energy: 40.809984        	window size: 1050

factor          prior           integrated profile value
background     	0.942246	636.371374
Tll            	0.022605	15.267128
Kr             	0.006102	4.121325
TorRE          	0.008510	5.747466
Bcd            	0.004147	2.801009
Hb             	0.007303	4.932282
Cad            	0.009086	6.136567


________________________________________________________

tsh

tsh_enhancer-lit | + | 22430 | 15050 | DOWNSTREAM

energy: 13.889318       	window size: 2149

factor          prior           integrated profile value
background     	0.971765	1366.671352
Tll            	0.009795	13.776182
Hb             	0.004640	6.526032
Cad            	0.003607	5.072758
Kni            	0.010192	14.334134


tsh_peak_+64.9-500_2_mg | + | 64889 | 57509 | DOWNSTREAM

energy: 18.052793        	window size: 500

factor          prior           integrated profile value
background     	0.903112	204.848500
Tll            	0.036949	8.380851
Gt             	0.007056	1.600564
Hb             	0.009421	2.136921
Kni            	0.043462	9.858267


tsh_peak_-13.3-500_2_mg | + | -13261 | -20641 | UPSTREAM

energy: 15.226748        	window size: 500

factor          prior           integrated profile value
background     	0.969895	376.118893
Kr             	0.013090	5.076088
TorRE          	0.002538	0.984135
Hb             	0.014477	5.614236


________________________________________________________

wg

wg_peak_+6.1-500_2_mg | + | 6112 | -2968 | INTRAGENIC

energy: 16.259500        	window size: 500

factor          prior           integrated profile value
background     	0.931838	254.657445
Kr             	0.005044	1.378507
Bcd            	0.009772	2.670589
Hb             	0.017482	4.777436
Cad            	0.002873	0.785133
Kni            	0.032991	9.015895


wg_peak_-8.3-500_2_mg | + | -8338 | -17418 | UPSTREAM

energy: 18.218565        	window size: 500

factor          prior           integrated profile value
background     	0.924146	241.814169
Tll            	0.023729	6.208961
Bcd            	0.007483	1.957955
Hb             	0.029679	7.765866
Cad            	0.008223	2.151758
Kni            	0.006740	1.763512
