# Supplementary material for: Transcriptional Control in the Segmentation Gene Network of Drosophila
Source: PLoS Biol. 2004 Aug 31;2(9):e271. doi: 10.1371/journal.pbio.0020271 (PMC514885; doi:10.1371/journal.pbio.0020271)
Supplement: Dataset S7 — Input: Bcd, Hb, Kr, Gt, Kni, Tll, Cad, TorRE, Dstat, H, Eve_HD, Eve_t2, Run, Ftz, Ftz-f1, Ttk, and Prd_HD. Performed over defined sequences of known modules (Dataset S3), tested constructs (Dataset S4), and Ahab-predicted modules (Dataset S5). (77 KB TXT). [file pbio.0020271.sd007.txt]

Results for mgpr Ahab run over literature modules, constructs, and mg predicted modules
(input: Bcd, Hb, Kr, Gt, Kni, Tll, Cad, Dstat, TorRE, Hairy, Eve_HD, Eve_t2, Run, Ftz, Ftzf1, Ttk, Prd_HD)

The header rows above the dictionaries contain the following information:
name | strand | distance to left gene boundary | distance to right gene boundary | position relative to gene

________________________________________________________

Abd-B

Abd-B_peak_+26.9-500_2_mg | - | -21305 | -29731 | DOWNSTREAM

energy: 15.936074        	window size: 500

factor          prior           integrated profile value
background     	0.922491	219.717174
Tll            	0.030266	7.208616
TorRE          	0.008411	2.003278
Bcd            	0.006916	1.647341
Hb             	0.017522	4.173282
Ttk            	0.005102	1.215120
Cad            	0.003465	0.825222
Kni            	0.005827	1.387963


Abd-B_peak_+31.1-500_2_mg | - | -25655 | -34081 | DOWNSTREAM

energy: 20.766490        	window size: 600

factor          prior           integrated profile value
background     	0.918560	279.738175
Kr             	0.021322	6.493423
Eve_HD         	0.004120	1.254793
Eve_t2         	0.012785	3.893632
Cad            	0.008660	2.637239
Kni            	0.034553	10.522726


Abd-B_peak_+41.4-500_2_mg | - | -35905 | -44331 | DOWNSTREAM

energy: 17.051878        	window size: 600

factor          prior           integrated profile value
background     	0.966645	403.072229
Dstat          	0.006934	2.891316
Tll            	0.004116	1.716245
Kr             	0.008239	3.435695
Hb             	0.004547	1.896035
Ttk            	0.004277	1.783441
Cad            	0.005242	2.185809


Abd-B_peak_-11.7-500_2_mg | - | 17295 | 8869 | UPSTREAM

energy: 21.895522        	window size: 500

factor          prior           integrated profile value
background     	0.894013	202.744781
Tll            	0.013840	3.138691
Hairy          	0.006387	1.448469
Eve_HD         	0.023083	5.234875
TorRE          	0.010216	2.316856
Cad            	0.007779	1.764109
Kni            	0.044681	10.132708


________________________________________________________

Antp

Antp_peak_+22.6-500_2_mg | - | 81973 | -23132 | INTRAGENIC

energy: 16.630348        	window size: 500

factor          prior           integrated profile value
background     	0.723784	88.326195
Tll            	0.088306	10.776273
TorRE          	0.007151	0.872685
Bcd            	0.030061	3.668476
Hb             	0.005448	0.664863
Cad            	0.074765	9.123865
Kni            	0.070484	8.601473


Antp_peak_+32.9-500_2_mg | - | 71673 | -33432 | INTRAGENIC

energy: 20.347378        	window size: 500

factor          prior           integrated profile value
background     	0.918767	236.055905
Tll            	0.043185	11.095260
Eve_HD         	0.015894	4.083682
Ftz            	0.006048	1.553988
Ftzf1          	0.008482	2.179356
Kni            	0.007623	1.958562


Antp_peak_+34.3-500_2_mg | - | 70223 | -34882 | INTRAGENIC

energy: 21.198275        	window size: 600

factor          prior           integrated profile value
background     	0.926495	303.541934
Tll            	0.005405	1.770741
Eve_HD         	0.012308	4.032383
Ftz            	0.015764	5.164771
TorRE          	0.005842	1.914003
Gt             	0.005000	1.638097
Hb             	0.012863	4.214173
Cad            	0.008999	2.948390
Kni            	0.007324	2.399408


Antp_peak_+71.3-500_2_mg | - | 33323 | -71782 | INTRAGENIC

energy: 16.291588        	window size: 500

factor          prior           integrated profile value
background     	0.974240	340.095755
TorRE          	0.003681	1.284882
Hb             	0.015951	5.568441
Cad            	0.006128	2.139232


________________________________________________________

D

D_+5_construct-construct | - | -2565 | -4454 | DOWNSTREAM

energy: 43.313361        	window size: 1725

factor          prior           integrated profile value
background     	0.947566	1018.511619
Run            	0.000884	0.950164
Tll            	0.008940	9.609600
Kr             	0.005432	5.838443
Hairy          	0.001622	1.742972
Ftz            	0.002236	2.403554
Bcd            	0.011485	12.344618
Gt             	0.003943	4.237824
Hb             	0.006607	7.101415
Eve_t2         	0.001254	1.347518
Cad            	0.004783	5.141221
Kni            	0.005249	5.642373


D_peak_+3.7-500_2_mg | - | -2532 | -4421 | DOWNSTREAM

energy: 31.628033        	window size: 750

factor          prior           integrated profile value
background     	0.949178	449.487743
Kr             	0.006564	3.108212
Hairy          	0.003294	1.559744
Bcd            	0.013634	6.456568
Ftzf1          	0.001630	0.771676
Cad            	0.018313	8.672182
Kni            	0.007388	3.498423


________________________________________________________

Dfd

Dfd_autoregulatory-lit | + | -6239 | -17203 | UPSTREAM

energy: 39.261269       	window size: 2657

factor          prior           integrated profile value
background     	0.937630	1440.469690
Run            	0.000587	0.902539
Tll            	0.009041	13.889058
Hairy          	0.002542	3.905148
Eve_HD         	0.006012	9.235669
Ftz            	0.015313	23.525434
TorRE          	0.000863	1.325528
Bcd            	0.001846	2.836568
Hb             	0.001611	2.475607
Ttk            	0.000602	0.924338
Eve_t2         	0.001609	2.472218
Cad            	0.008105	12.451277
Prd_HD         	0.001382	2.123006
Kni            	0.012856	19.751184


Dfd_peak_-22.1-500_2_mg | + | -22092 | -33056 | UPSTREAM

energy: 18.049185        	window size: 600

factor          prior           integrated profile value
background     	0.953364	362.582396
Kr             	0.004835	1.838861
Hairy          	0.001640	0.623907
TorRE          	0.005578	2.121427
Bcd            	0.023598	8.974621
Gt             	0.002631	1.000534
Cad            	0.002865	1.089444
Kni            	0.005489	2.087576


________________________________________________________

Gsc

Gsc_peak_+4.3-500_2_mg | - | 6310 | -4822 | INTRAGENIC

energy: 21.428712        	window size: 500

factor          prior           integrated profile value
background     	0.945723	284.717676
Tll            	0.029017	8.735747
Eve_HD         	0.004678	1.408423
Bcd            	0.003696	1.112667
Gt             	0.003231	0.972804
Prd_HD         	0.006962	2.096001
Kni            	0.006693	2.014890


________________________________________________________

Kr

Kr_AD2-lit | + | -1194 | -3075 | UPSTREAM

energy: 28.384529        	window size: 1231

factor          prior           integrated profile value
background     	0.934346	687.102965
Run            	0.003558	2.616291
Tll            	0.027771	20.422499
Hairy          	0.001159	0.852026
Ftz            	0.003413	2.510067
Gt             	0.001112	0.817582
Hb             	0.016411	12.068639
Eve_t2         	0.001364	1.003263
Cad            	0.003241	2.383607
Prd_HD         	0.002044	1.502933
Kni            	0.005581	4.104317


Kr_CD1-lit | + | -4333 | -6214 | UPSTREAM

energy: 42.498569        	window size: 1159

factor          prior           integrated profile value
background     	0.904186	526.092026
Run            	0.003575	2.079906
Tll            	0.019291	11.224437
Ftz            	0.008357	4.862457
Bcd            	0.020570	11.968333
Gt             	0.003866	2.249128
Hb             	0.020857	12.135643
Cad            	0.006870	3.997224
Kni            	0.012429	7.231604


Kr_CD2_AD1-lit | + | -2900 | -4781 | UPSTREAM

energy: 30.295283       	window size: 1707

factor          prior           integrated profile value
background     	0.944812	993.369759
Tll            	0.002984	3.137722
Kr             	0.006087	6.399639
Hairy          	0.001802	1.894158
Ftz            	0.009550	10.040297
TorRE          	0.001006	1.057683
Bcd            	0.007570	7.959039
Gt             	0.003435	3.611473
Hb             	0.012816	13.474885
Ftzf1          	0.001565	1.645513
Ttk            	0.002480	2.607434
Kni            	0.005893	6.196059


Kr_peak_-0.9-500_2_mg | + | -948 | -2829 | UPSTREAM

energy: 30.414403        	window size: 750

factor          prior           integrated profile value
background     	0.892082	331.590526
Run            	0.004168	1.549262
Tll            	0.046364	17.233505
Hairy          	0.002470	0.918105
Eve_HD         	0.004170	1.550124
Ftz            	0.009633	3.580664
Gt             	0.003263	1.213046
Hb             	0.028059	10.429504
Eve_t2         	0.006260	2.326722
Prd_HD         	0.003531	1.312631


Kr_peak_-3.2-500_2_mg | + | -3198 | -5079 | UPSTREAM

energy: 25.831444        	window size: 850

factor          prior           integrated profile value
background     	0.942473	485.611695
Tll            	0.006253	3.221722
Kr             	0.009687	4.991000
Ftz            	0.002122	1.093526
TorRE          	0.000996	0.513430
Bcd            	0.008996	4.635137
Hb             	0.015957	8.221746
Ftzf1          	0.002153	1.109203
Prd_HD         	0.004187	2.157286
Kni            	0.007176	3.697629


Kr_peak_-4.4-500_2_mg | + | -4448 | -6329 | UPSTREAM

energy: 42.931851        	window size: 1200

factor          prior           integrated profile value
background     	0.897169	521.090932
Run            	0.004132	2.399843
Tll            	0.021385	12.420576
Eve_HD         	0.003087	1.793123
Ftz            	0.006869	3.989792
Bcd            	0.022973	13.343335
Gt             	0.003569	2.073166
Hb             	0.017638	10.244733
Cad            	0.006923	4.020827
Kni            	0.016254	9.440853


________________________________________________________

Scr

Scr_peak_+21.2-500_2_mg | - | 1761 | -21699 | INTRAGENIC

energy: 20.400704        	window size: 500

factor          prior           integrated profile value
background     	0.928482	281.615390
Tll            	0.041346	12.540446
Kr             	0.004157	1.260966
Hairy          	0.007998	2.425935
TorRE          	0.003744	1.135477
Gt             	0.005254	1.593497
Cad            	0.009020	2.735738


________________________________________________________

Ubx

Ubx_BRE-lit | - | 44549 | -33701 | INTRAGENIC

energy: 17.023237        	window size: 499

factor          prior           integrated profile value
background     	0.927800	250.350176
Dstat          	0.003817	1.030011
Tll            	0.013840	3.734607
Ftz            	0.020655	5.573352
Hb             	0.005232	1.411760
Ttk            	0.007985	2.154654
Eve_t2         	0.004312	1.163610
Cad            	0.016357	4.413755


Ubx_pbx-lit | - | 49798 | -28452 | INTRAGENIC

energy: 14.602524       	window size: 1382

factor          prior           integrated profile value
background     	0.957810	837.669847
Ftz            	0.006682	5.843535
Bcd            	0.002627	2.297800
Hb             	0.008845	7.735857
Ttk            	0.003972	3.473710
Cad            	0.006372	5.573140
Prd_HD         	0.004677	4.090372
Kni            	0.009014	7.883396


Ubx_peak_+31.1-500_2_mg | - | 46603 | -31647 | INTRAGENIC

energy: 19.635871        	window size: 500

factor          prior           integrated profile value
background     	0.879645	187.857522
Tll            	0.039409	8.416231
Ftz            	0.006325	1.350681
Bcd            	0.007037	1.502764
Hb             	0.014007	2.991286
Cad            	0.005478	1.169817
Prd_HD         	0.010321	2.204069
Kni            	0.037780	8.068352


Ubx_peak_-14.4-500_2_mg | - | 92103 | 13853 | UPSTREAM

energy: 15.942201        	window size: 500

factor          prior           integrated profile value
background     	0.951535	281.583873
Tll            	0.003238	0.958080
Kr             	0.010806	3.197718
Gt             	0.005019	1.485389
Hb             	0.002761	0.817112
Cad            	0.009703	2.871410
Kni            	0.016938	5.012280


Ubx_peak_-46.4-500_2_mg | - | 124003 | 45753 | UPSTREAM

energy: 28.925336        	window size: 600

factor          prior           integrated profile value
background     	0.909789	278.977705
Run            	0.012238	3.752516
Tll            	0.009143	2.803553
Kr             	0.004675	1.433407
Ftz            	0.009595	2.942191
Bcd            	0.033845	10.378257
Ttk            	0.013969	4.283529
Eve_t2         	0.002219	0.680414
Prd_HD         	0.004528	1.388509


________________________________________________________

abd-A

abd-A_iab-2_1.7-lit | - | 872 | -18536 | INTRAGENIC

energy: 19.651612       	window size: 1745

factor          prior           integrated profile value
background     	0.975044	1270.954164
Tll            	0.002807	3.659155
Hairy          	0.000559	0.728575
Eve_HD         	0.003879	5.055645
Gt             	0.001348	1.757011
Hb             	0.007201	9.386506
Ttk            	0.003294	4.293356
Kni            	0.005868	7.649027


abd-A_peak_-17.6-500_2_mg | - | 36490 | 17082 | UPSTREAM

energy: 19.124854        	window size: 500

factor          prior           integrated profile value
background     	0.912969	247.098483
Tll            	0.027705	7.498388
Kr             	0.004406	1.192501
Hairy          	0.004805	1.300412
Eve_HD         	0.008045	2.177503
Ftz            	0.001915	0.518252
Bcd            	0.023017	6.229645
Cad            	0.012491	3.380620
Kni            	0.004647	1.257804


abd-A_peak_-36.4-500_2_mg | - | 55240 | 35832 | UPSTREAM

energy: 19.068268        	window size: 600

factor          prior           integrated profile value
background     	0.948768	377.461920
Run            	0.001615	0.642393
Tll            	0.010056	4.000835
Kr             	0.017729	7.053208
Hb             	0.006863	2.730481
Ttk            	0.004454	1.771926
Kni            	0.010516	4.183608


________________________________________________________

btd

btd_head-lit | + | -4601 | -6974 | UPSTREAM

energy: 34.817064       	window size: 1800

factor          prior           integrated profile value
background     	0.951317	1060.906971
Run            	0.001196	1.333251
Tll            	0.010097	11.260605
Kr             	0.005120	5.710133
Eve_HD         	0.008623	9.616650
TorRE          	0.000755	0.841619
Bcd            	0.011590	12.925431
Hb             	0.001807	2.015190
Ttk            	0.001082	1.206710
Eve_t2         	0.003181	3.547796
Cad            	0.003249	3.623768
Kni            	0.001982	2.209879


btd_peak_-4.6-500_2_mg | + | -4557 | -6930 | UPSTREAM

energy: 23.346749        	window size: 600

factor          prior           integrated profile value
background     	0.905710	255.006112
Tll            	0.041386	11.652271
Kr             	0.011379	3.203804
TorRE          	0.003653	1.028597
Bcd            	0.022026	6.201562
Cad            	0.007680	2.162439
Kni            	0.008165	2.298888


________________________________________________________

cad

cad_+14_construct-construct | + | 13907 | 2390 | DOWNSTREAM

energy: 38.869123        	window size: 1637

factor          prior           integrated profile value
background     	0.937198	848.036348
Tll            	0.010139	9.174254
Ftz            	0.010739	9.717557
Gt             	0.003442	3.114661
Ttk            	0.003015	2.727716
Eve_t2         	0.003629	3.283557
Cad            	0.003022	2.734347
Kni            	0.028817	26.075526


cad_peak_+14.1-500_2_mg | + | 14118 | 2601 | DOWNSTREAM

energy: -0.000000        	window size: 600


________________________________________________________

cnc

cnc_+5_construct-construct | - | 9691 | 3966 | UPSTREAM

energy: 20.326411       	window size: 1421

factor          prior           integrated profile value
background     	0.961234	892.135997
Run            	0.000726	0.673806
Tll            	0.012760	11.843130
Kr             	0.003365	3.123432
Ftz            	0.001254	1.163928
TorRE          	0.002498	2.318833
Bcd            	0.006454	5.990027
Gt             	0.002421	2.246750
Hb             	0.004194	3.892467
Ttk            	0.001540	1.429583
Eve_t2         	0.003552	3.296884


cnc_peak_-1.7-500_2_mg | - | 6954 | 1229 | UPSTREAM

energy: 18.247534        	window size: 500

factor          prior           integrated profile value
background     	0.928325	265.056219
Tll            	0.033111	9.453878
Hairy          	0.002436	0.695658
Eve_HD         	0.006245	1.783000
TorRE          	0.002504	0.714834
Hb             	0.012599	3.597253
Ttk            	0.003959	1.130487
Prd_HD         	0.010821	3.089718


cnc_peak_-4.8-500_2_mg | - | 10054 | 4329 | UPSTREAM

energy: 23.281001        	window size: 500

factor          prior           integrated profile value
background     	0.938805	285.134300
Run            	0.003508	1.065348
Tll            	0.005702	1.731826
Kr             	0.014802	4.495553
Ftz            	0.007363	2.236344
TorRE          	0.004102	1.245921
Bcd            	0.016310	4.953651
Gt             	0.003626	1.101171
Eve_t2         	0.005783	1.756361


________________________________________________________

croc

croc_peak_+6.2-500_2_mg | - | -5163 | -6689 | DOWNSTREAM

energy: 17.649783        	window size: 500

factor          prior           integrated profile value
background     	0.955609	308.993805
Tll            	0.022910	7.407914
Hb             	0.010602	3.428022
Cad            	0.001758	0.568327
Prd_HD         	0.004146	1.340711
Kni            	0.004975	1.608764


croc_peak_-4.8-500_2_mg | - | 5787 | 4261 | UPSTREAM

energy: 29.041423        	window size: 500

factor          prior           integrated profile value
background     	0.853709	161.467884
Run            	0.014677	2.775967
Dstat          	0.005362	1.014076
Tll            	0.052417	9.913985
Kr             	0.010180	1.925378
Hairy          	0.014860	2.810590
Cad            	0.021790	4.121310
Kni            	0.027005	5.107677


________________________________________________________

ems

ems_dfd-abdb-lit | + | -4386 | -6160 | UPSTREAM

energy: 16.124329       	window size: 1244

factor          prior           integrated profile value
background     	0.958939	800.249664
Tll            	0.007785	6.496901
Kr             	0.002704	2.256730
Hairy          	0.004246	3.543488
Hb             	0.005815	4.853126
Ttk            	0.003343	2.789736
Eve_t2         	0.001155	0.963586
Cad            	0.008272	6.902749
Kni            	0.007741	6.460001


ems_dfd-wt-lit | + | 3040 | 1266 | DOWNSTREAM

energy: 8.349911        	window size: 342

factor          prior           integrated profile value
background     	0.962743	225.056133
Run            	0.004779	1.117217
Tll            	0.011976	2.799569
Ftz            	0.020502	4.792722


ems_head-lit | + | -7416 | -9190 | UPSTREAM

energy: 3.865769       	window size: 304

factor          prior           integrated profile value
background     	0.976625	227.169319
Hairy          	0.003343	0.777700
Eve_t2         	0.003607	0.839010
Kni            	0.016425	3.820503


________________________________________________________

en

en_intron-lit | - | 1999 | -2223 | INTRAGENIC

energy: 13.822727       	window size: 720

factor          prior           integrated profile value
background     	0.959949	435.223564
Tll            	0.001494	0.677312
Hairy          	0.001575	0.713941
Ftz            	0.017081	7.744281
TorRE          	0.002070	0.938391
Hb             	0.002788	1.264200
Ftzf1          	0.002946	1.335637
Cad            	0.002270	1.029199
Kni            	0.009827	4.455575


en_peak_+6.1-500_2_mg | - | -2378 | -6600 | DOWNSTREAM

energy: 18.091345        	window size: 500

factor          prior           integrated profile value
background     	0.937284	278.310854
Tll            	0.007471	2.218451
Kr             	0.005571	1.654243
Eve_HD         	0.007060	2.096376
Ftz            	0.013067	3.880132
Hb             	0.005086	1.510308
Kni            	0.024460	7.263075


________________________________________________________

eve

eve_mas-lit | + | -5302 | -6840 | UPSTREAM

energy: 6.150347        	window size: 98

factor          prior           integrated profile value
background     	0.952617	58.356409
Ttk            	0.016221	0.993704
Eve_t2         	0.031162	1.908960


eve_peak_+4.7-500_2_mg | + | 4670 | 3132 | DOWNSTREAM

energy: 28.406138        	window size: 700

factor          prior           integrated profile value
background     	0.918550	313.058889
Dstat          	0.002555	0.870621
Tll            	0.009391	3.200666
Ftz            	0.010281	3.504034
Hb             	0.024389	8.312352
Ttk            	0.008608	2.933919
Eve_t2         	0.005535	1.886431
Cad            	0.008252	2.812311
Prd_HD         	0.004786	1.631128
Kni            	0.007652	2.608047


eve_peak_+6.6-500_2_mg | + | 6570 | 5032 | DOWNSTREAM

energy: 18.618512        	window size: 500

factor          prior           integrated profile value
background     	0.941327	290.475999
Run            	0.004154	1.281834
Tll            	0.002456	0.757972
Kr             	0.013978	4.313380
Ftz            	0.012077	3.726730
Bcd            	0.024096	7.435704
Kni            	0.001912	0.589930


eve_peak_-1.4-500_2_mg | + | -1380 | -2918 | UPSTREAM

energy: 19.723963        	window size: 600

factor          prior           integrated profile value
background     	0.953347	344.377297
Tll            	0.007073	2.555130
Kr             	0.010486	3.787770
Bcd            	0.013552	4.895415
Hb             	0.007814	2.822787
Cad            	0.002931	1.058747
Prd_HD         	0.004797	1.732742


eve_peak_-4.0-500_2_mg | + | -4030 | -5568 | UPSTREAM

energy: 46.036276        	window size: 950

factor          prior           integrated profile value
background     	0.900644	373.903131
Dstat          	0.003821	1.586120
Ftz            	0.014040	5.828799
Hb             	0.023336	9.687822
Ttk            	0.018058	7.496934
Cad            	0.004580	1.901591
Prd_HD         	0.003271	1.358100
Kni            	0.032249	13.388400


eve_stripe1-lit | + | 6694 | 5156 | DOWNSTREAM

energy: 23.888657        	window size: 801

factor          prior           integrated profile value
background     	0.948277	468.360284
Run            	0.002609	1.288637
Tll            	0.004467	2.206171
Kr             	0.012546	6.196321
Hairy          	0.001444	0.712968
Ftz            	0.014357	7.091002
Bcd            	0.010840	5.353712
Ftzf1          	0.001585	0.783082
Ttk            	0.003876	1.914327


eve_stripe2-lit | + | -1529 | -3067 | UPSTREAM

energy: 20.726951        	window size: 663

factor          prior           integrated profile value
background     	0.957982	399.166202
Tll            	0.003247	1.352921
Kr             	0.009587	3.994724
Bcd            	0.013426	5.594298
Gt             	0.004045	1.685343
Hb             	0.005683	2.367869
Ftzf1          	0.002592	1.080103
Prd_HD         	0.003438	1.432521


eve_stripe3_7-lit | + | -3740 | -5278 | UPSTREAM

energy: 35.748777        	window size: 511

factor          prior           integrated profile value
background     	0.891029	188.254564
Dstat          	0.008515	1.799056
Ftz            	0.005368	1.134051
Hb             	0.027809	5.875320
Ftzf1          	0.006136	1.296473
Ttk            	0.014006	2.959117
Kni            	0.047138	9.959128


eve_stripe4_6-lit | + | 4658 | 3120 | DOWNSTREAM

energy: 20.695835        	window size: 602

factor          prior           integrated profile value
background     	0.951387	340.322986
Dstat          	0.002365	0.845949
Tll            	0.007262	2.597775
Ftz            	0.004701	1.681776
Hb             	0.007895	2.824152
Ttk            	0.005062	1.810604
Eve_t2         	0.004610	1.649061
Cad            	0.012164	4.351189
Kni            	0.004554	1.628970


eve_stripe5-lit | + | 7401 | 5863 | DOWNSTREAM

energy: 17.381466        	window size: 800

factor          prior           integrated profile value
background     	0.957316	506.849508
Tll            	0.006400	3.388611
Kr             	0.011972	6.338723
Ftz            	0.002975	1.574995
Hb             	0.006861	3.632325
Ftzf1          	0.003272	1.732425
Ttk            	0.010014	5.302062
Eve_t2         	0.001190	0.629878


________________________________________________________

fkh

fkh_-2_construct-construct | - | 2976 | 1444 | UPSTREAM

energy: 24.724979       	window size: 1708

factor          prior           integrated profile value
background     	0.956189	1083.752038
Tll            	0.015173	17.197167
Kr             	0.002815	3.190964
Hairy          	0.003387	3.838418
Ftz            	0.008032	9.103275
TorRE          	0.003723	4.220103
Gt             	0.001170	1.326171
Hb             	0.004934	5.592685
Ttk            	0.001285	1.456086
Kni            	0.003292	3.730756


fkh_peak_-2.4-500_2_mg | - | 3082 | 1550 | UPSTREAM

energy: 25.279666        	window size: 850

factor          prior           integrated profile value
background     	0.933394	469.444510
Tll            	0.012208	6.139697
Kr             	0.007783	3.914160
Hairy          	0.003213	1.615948
Eve_HD         	0.001325	0.666346
Ftz            	0.016427	8.261908
TorRE          	0.009210	4.632143
Gt             	0.001776	0.893066
Hb             	0.008447	4.248374
Ttk            	0.003587	1.803834
Eve_t2         	0.002631	1.323433


fkh_salivary-lit | - | 9899 | 8367 | UPSTREAM

energy: 5.954581       	window size: 1004

factor          prior           integrated profile value
background     	0.981952	778.799027
Tll            	0.005408	4.289309
Hairy          	0.002050	1.626202
Eve_HD         	0.002780	2.204966
Ftz            	0.001772	1.405544
Hb             	0.001932	1.532100
Prd_HD         	0.004106	3.256325


________________________________________________________

ftz

ftz_3prime_element-lit | + | 2322 | 538 | DOWNSTREAM

energy: 39.120005        	window size: 1695

factor          prior           integrated profile value
background     	0.913500	783.644680
Dstat          	0.001269	1.088208
Tll            	0.018334	15.727956
Kr             	0.013981	11.993366
Eve_HD         	0.004596	3.942311
Ftz            	0.013706	11.757996
Ftzf1          	0.001867	1.601437
Ttk            	0.003646	3.127726
Eve_t2         	0.001520	1.303902
Cad            	0.010005	8.582957
Prd_HD         	0.002901	2.488928
Kni            	0.014675	12.589162


ftz_distal_enhancer-lit | + | -6060 | -7844 | UPSTREAM

energy: 7.218558       	window size: 1172

factor          prior           integrated profile value
background     	0.979200	728.876248
Tll            	0.005559	4.137892
Kr             	0.002036	1.515814
Hairy          	0.003542	2.636403
Ftz            	0.001885	1.402818
Prd_HD         	0.002390	1.779105
Kni            	0.005388	4.010774


ftz_peak_+3.4-500_2_mg | + | 3379 | 1595 | DOWNSTREAM

energy: 33.944978        	window size: 900

factor          prior           integrated profile value
background     	0.906231	416.164718
Dstat          	0.001623	0.745290
Tll            	0.008706	3.997796
Kr             	0.025896	11.892094
Ftz            	0.011558	5.307942
Bcd            	0.005457	2.505820
Gt             	0.001952	0.896477
Hb             	0.003590	1.648425
Ftzf1          	0.003998	1.836109
Ttk            	0.008907	4.090293
Cad            	0.013541	6.218186
Prd_HD         	0.003258	1.496372
Kni            	0.005283	2.426200


ftz_prox323-lit | + | -4223 | -6007 | UPSTREAM

energy: 20.039571        	window size: 324

factor          prior           integrated profile value
background     	0.934509	174.031054
Hairy          	0.004114	0.766077
Ftz            	0.013175	2.453464
Ftzf1          	0.013674	2.546549
Ttk            	0.031633	5.890957
Kni            	0.002895	0.539064


ftz_ps4_activator-lit | + | -6390 | -8174 | UPSTREAM

energy: 6.008175       	window size: 413

factor          prior           integrated profile value
background     	0.968692	269.262006
Dstat          	0.003507	0.974720
Eve_HD         	0.003933	1.093297
Ftz            	0.006226	1.730729
Bcd            	0.004031	1.120488
Gt             	0.003772	1.048355
Hb             	0.009839	2.734969


ftz_zebra_element-lit | + | -1019 | -2803 | UPSTREAM

energy: 29.317510        	window size: 1118

factor          prior           integrated profile value
background     	0.951793	680.922724
Dstat          	0.001793	1.282697
Tll            	0.002501	1.789110
Hairy          	0.004812	3.442624
Ftz            	0.008806	6.299764
Hb             	0.010189	7.289546
Ftzf1          	0.001544	1.104535
Ttk            	0.007692	5.503211
Eve_t2         	0.001457	1.042370
Cad            	0.001355	0.969152
Kni            	0.008058	5.764706


________________________________________________________

fz2

fz2_peak_-3.0-500_2_mg | - | 4454 | 2370 | UPSTREAM

energy: 21.347737        	window size: 600

factor          prior           integrated profile value
background     	0.919038	300.971695
Tll            	0.032815	10.746360
Kr             	0.004325	1.416284
Ftz            	0.012975	4.249161
Hb             	0.004540	1.486757
Kni            	0.026308	8.615454


________________________________________________________

fz

fz_peak_+31.8-500_2_mg | + | 31818 | -62492 | INTRAGENIC

energy: 16.756750        	window size: 500

factor          prior           integrated profile value
background     	0.945183	279.715369
Eve_HD         	0.008545	2.528928
Ftz            	0.003110	0.920273
Hb             	0.006540	1.935559
Kni            	0.036622	10.837728


fz_peak_+51.3-500_2_mg | + | 51318 | -42992 | INTRAGENIC

energy: 17.232958        	window size: 500

factor          prior           integrated profile value
background     	0.932852	282.675969
Run            	0.002454	0.743637
Tll            	0.037077	11.235164
Ftz            	0.006323	1.916020
Cad            	0.016318	4.944796
Kni            	0.004975	1.507650


fz_peak_+69.4-500_2_mg | + | 69368 | -24942 | INTRAGENIC

energy: 19.634095        	window size: 500

factor          prior           integrated profile value
background     	0.855615	170.184498
Tll            	0.051900	10.323056
Kr             	0.009752	1.939735
Ftz            	0.021040	4.184973
Cad            	0.032497	6.463724
Kni            	0.029196	5.807234


fz_peak_-13.8-500_2_mg | + | -13782 | -108092 | UPSTREAM

energy: 22.628751        	window size: 500

factor          prior           integrated profile value
background     	0.895076	210.193346
Tll            	0.009461	2.221770
Hairy          	0.006036	1.417547
Eve_HD         	0.006720	1.578171
Ftz            	0.014482	3.400954
Hb             	0.044418	10.430836
Ttk            	0.003058	0.718100
Cad            	0.007426	1.743753
Prd_HD         	0.002199	0.516309
Kni            	0.011123	2.612100


________________________________________________________

gsb

gsb_early-lit | + | -5309 | -7623 | UPSTREAM

energy: 23.650740        	window size: 517

factor          prior           integrated profile value
background     	0.949832	317.587702
Run            	0.006087	2.035369
Tll            	0.010143	3.391472
Ftz            	0.004831	1.615259
Ttk            	0.011204	3.746057
Prd_HD         	0.017903	5.986009


________________________________________________________

gt

gt_-10_construct-construct | - | 10325 | 8904 | UPSTREAM

energy: 25.573068       	window size: 1745

factor          prior           integrated profile value
background     	0.961806	1099.768389
Tll            	0.010017	11.454313
Eve_HD         	0.002880	3.292853
Bcd            	0.014282	16.330794
Hb             	0.000518	0.591751
Ttk            	0.003747	4.284546
Kni            	0.006750	7.718361


gt_-1_construct-construct | - | 1584 | 163 | UPSTREAM

energy: 28.946317        	window size: 1239

factor          prior           integrated profile value
background     	0.937185	697.758009
Run            	0.001490	1.109537
Dstat          	0.003234	2.407580
Tll            	0.020398	15.187165
Kr             	0.011304	8.415749
Ftz            	0.012920	9.619022
Hb             	0.004214	3.137245
Ttk            	0.004580	3.409654
Kni            	0.004676	3.481209


gt_-3_construct-construct | - | 2831 | 1410 | UPSTREAM

energy: 33.654445        	window size: 1186

factor          prior           integrated profile value
background     	0.943944	693.786839
Run            	0.004485	3.296359
Dstat          	0.002304	1.693302
Tll            	0.007093	5.213216
Kr             	0.008013	5.889113
Bcd            	0.004092	3.007901
Hb             	0.008866	6.516625
Ftzf1          	0.004591	3.374185
Ttk            	0.003345	2.458573
Cad            	0.010077	7.406491
Prd_HD         	0.003191	2.344989


gt_-6_construct-construct | - | 5859 | 4438 | UPSTREAM

energy: 32.173655       	window size: 2182

factor          prior           integrated profile value
background     	0.951763	1264.503680
Run            	0.002241	2.977076
Tll            	0.004775	6.343447
Kr             	0.002547	3.384055
Ftz            	0.000795	1.055982
Bcd            	0.010994	14.606370
Gt             	0.001347	1.789861
Hb             	0.005718	7.597083
Ftzf1          	0.000926	1.230898
Ttk            	0.002722	3.616432
Eve_t2         	0.000812	1.078168
Prd_HD         	0.004650	6.178289
Kni            	0.010711	14.230138


gt_peak_-0.8-500_2_mg | - | 1693 | 272 | UPSTREAM

energy: 16.775570        	window size: 500

factor          prior           integrated profile value
background     	0.937026	296.930731
Dstat          	0.006130	1.942404
Tll            	0.040635	12.876691
Kr             	0.012561	3.980412
Hb             	0.003648	1.156142


gt_peak_-2.6-500_2_mg | - | 3443 | 2022 | UPSTREAM

energy: 34.269744        	window size: 600

factor          prior           integrated profile value
background     	0.898899	266.346674
Run            	0.009244	2.739121
Dstat          	0.006555	1.942372
Tll            	0.014277	4.230447
Kr             	0.019487	5.774066
Hb             	0.011594	3.435283
Ftzf1          	0.004767	1.412527
Cad            	0.030276	8.971017
Prd_HD         	0.004900	1.451802


gt_peak_-6.2-500_2_mg | - | 6743 | 5322 | UPSTREAM

energy: 23.363545        	window size: 850

factor          prior           integrated profile value
background     	0.934339	429.605932
Bcd            	0.019130	8.795774
Gt             	0.002653	1.219911
Hb             	0.014327	6.587625
Ftzf1          	0.004199	1.930617
Kni            	0.025352	11.656808


gt_segmentation_module-lit | - | 3236 | 1815 | UPSTREAM

energy: 36.702589        	window size: 945

factor          prior           integrated profile value
background     	0.932776	512.416638
Run            	0.005295	2.908925
Dstat          	0.004776	2.623658
Tll            	0.012122	6.659041
Kr             	0.013825	7.594650
Hb             	0.008559	4.702041
Ftzf1          	0.002798	1.537130
Cad            	0.013904	7.637992
Prd_HD         	0.005945	3.265711


________________________________________________________

h

h_peak_-10.5-500_2_mg | + | -10535 | -13676 | UPSTREAM

energy: 31.425446        	window size: 750

factor          prior           integrated profile value
background     	0.919387	365.855092
Dstat          	0.002162	0.860512
Tll            	0.010776	4.288142
Kr             	0.020267	8.064815
Ftz            	0.008489	3.377908
Hb             	0.018403	7.323147
Ttk            	0.007404	2.946401
Prd_HD         	0.002343	0.932204
Kni            	0.010769	4.285370


h_peak_-18.0-500_2_mg | + | -18035 | -21176 | UPSTREAM

energy: 23.062773        	window size: 500

factor          prior           integrated profile value
background     	0.917190	240.751768
Run            	0.011739	3.081287
Tll            	0.009824	2.578555
Hairy          	0.010867	2.852490
Ftz            	0.003996	1.048805
TorRE          	0.004626	1.214377
Hb             	0.002939	0.771393
Prd_HD         	0.009935	2.607938
Kni            	0.028884	7.581690


h_peak_-5.6-500_2_mg | + | -5635 | -8776 | UPSTREAM

energy: 53.992181        	window size: 1300

factor          prior           integrated profile value
background     	0.916495	635.671190
Run            	0.001829	1.268707
Dstat          	0.001429	0.991046
Tll            	0.011074	7.681014
Kr             	0.031785	22.045993
Hairy          	0.011223	7.783807
Hb             	0.011068	7.676310
Ttk            	0.007955	5.517804
Kni            	0.007142	4.953342


h_peak_-6.2-500_2_mg | + | -6235 | -9376 | UPSTREAM

energy: 37.495568        	window size: 500

factor          prior           integrated profile value
background     	0.872499	196.411258
Dstat          	0.004423	0.995590
Tll            	0.010222	2.301080
Kr             	0.034205	7.700025
Hairy          	0.012778	2.876589
Ftz            	0.012604	2.837278
Bcd            	0.029589	6.660800
Hb             	0.005715	1.286491
Cad            	0.008411	1.893400
Kni            	0.009555	2.151035


h_peak_-9.4-500_2_mg | + | -9385 | -12526 | UPSTREAM

energy: 45.315464        	window size: 700

factor          prior           integrated profile value
background     	0.894171	256.706919
Run            	0.003859	1.108012
Dstat          	0.004358	1.251202
Kr             	0.021274	6.107602
Hairy          	0.006872	1.972818
Bcd            	0.004121	1.183049
Ftzf1          	0.002941	0.844301
Cad            	0.035320	10.140011
Kni            	0.027083	7.775332


h_stripe1-lit | + | -5179 | -8320 | UPSTREAM

energy: 41.751151        	window size: 876

factor          prior           integrated profile value
background     	0.945608	527.536109
Run            	0.001518	0.846724
Tll            	0.008122	4.531205
Kr             	0.026027	14.520162
Hairy          	0.009150	5.104473
Ftz            	0.007418	4.138411
Ttk            	0.002157	1.203514


h_stripe2-lit | + | -9793 | -12934 | UPSTREAM

energy: 43.613295        	window size: 1081

factor          prior           integrated profile value
background     	0.928287	509.602262
Run            	0.001927	1.057956
Dstat          	0.002356	1.293223
Kr             	0.019645	10.784619
Hairy          	0.006362	3.492616
Eve_t2         	0.001735	0.952655
Cad            	0.019636	10.779672
Kni            	0.020051	11.007514


h_stripe3-lit | + | -11741 | -14882 | UPSTREAM

energy: 18.608682        	window size: 476

factor          prior           integrated profile value
background     	0.936838	225.271483
Gt             	0.007242	1.741288
Hb             	0.028208	6.782895
Ttk            	0.016030	3.854654
Cad            	0.011682	2.809130


h_stripe4-lit | + | -11741 | -14882 | UPSTREAM

energy: 21.724177        	window size: 912

factor          prior           integrated profile value
background     	0.951655	520.988279
Gt             	0.004107	2.248666
Hb             	0.026243	14.366851
Ftzf1          	0.001822	0.997674
Ttk            	0.007845	4.294797
Cad            	0.008327	4.558815


h_stripe5-lit | + | -6024 | -9165 | UPSTREAM

energy: 24.763922        	window size: 564

factor          prior           integrated profile value
background     	0.881875	224.727213
Kr             	0.034672	8.835407
Hairy          	0.019846	5.057387
Ftz            	0.007643	1.947659
Bcd            	0.009290	2.367252
Hb             	0.015096	3.846968
Ftzf1          	0.003235	0.824263
Cad            	0.006107	1.556296
Kni            	0.022236	5.666447


h_stripe6-lit | + | -9250 | -12391 | UPSTREAM

energy: 43.070216        	window size: 538

factor          prior           integrated profile value
background     	0.869388	155.718650
Dstat          	0.007128	1.276675
Kr             	0.014728	2.638008
Ftzf1          	0.005268	0.943608
Cad            	0.057277	10.259024
Kni            	0.046211	8.277065


h_stripe7+-lit | + | -11266 | -14407 | UPSTREAM

energy: 30.530298        	window size: 1474

factor          prior           integrated profile value
background     	0.952805	914.781050
Dstat          	0.000941	0.903801
Tll            	0.004300	4.128188
Kr             	0.007934	7.616970
Ftz            	0.007837	7.524389
Hb             	0.016718	16.051123
Ftzf1          	0.001020	0.979511
Ttk            	0.003556	3.413828
Kni            	0.004889	4.693836


________________________________________________________

hb

hb_anterior_actv-lit | - | 2723 | -3191 | INTRAGENIC

energy: 21.281600        	window size: 721

factor          prior           integrated profile value
background     	0.936234	359.910455
Tll            	0.008616	3.312177
Hairy          	0.002611	1.003585
Eve_HD         	0.004128	1.587035
Bcd            	0.016366	6.291594
Gt             	0.005433	2.088707
Hb             	0.010598	4.074044
Ttk            	0.004071	1.564867
Prd_HD         	0.007462	2.868379
Kni            	0.004482	1.722950


hb_central_stripe_and_posterior_actv-lit | - | 8920 | 3006 | UPSTREAM

energy: 45.986252        	window size: 1023

factor          prior           integrated profile value
background     	0.894847	442.995106
Tll            	0.024756	12.255275
Kr             	0.011606	5.745493
Hairy          	0.002078	1.028719
Ftz            	0.016742	8.288278
Hb             	0.018612	9.213848
Ttk            	0.011974	5.927572
Eve_t2         	0.005680	2.811977
Cad            	0.007960	3.940508
Kni            	0.005746	2.844574


hb_peak_+15.3-500_2_mg | - | -9861 | -15775 | DOWNSTREAM

energy: 22.840802        	window size: 500

factor          prior           integrated profile value
background     	0.915616	261.330761
Tll            	0.044866	12.805347
Kr             	0.010603	3.026348
Hairy          	0.013665	3.900300
TorRE          	0.003787	1.081009
Hb             	0.004417	1.260606
Kni            	0.007045	2.010841


hb_peak_+2.6-500_2_mg | - | 2589 | -3325 | INTRAGENIC

energy: 20.351765        	window size: 750

factor          prior           integrated profile value
background     	0.941747	399.968293
Tll            	0.008581	3.644376
Kr             	0.002235	0.949048
Hairy          	0.002419	1.027205
Bcd            	0.015947	6.772934
Hb             	0.008859	3.762440
Prd_HD         	0.007190	3.053698
Kni            	0.013023	5.530789


hb_peak_-13.1-500_2_mg | - | 18539 | 12625 | UPSTREAM

energy: 15.190787        	window size: 500

factor          prior           integrated profile value
background     	0.951557	309.734670
Run            	0.002264	0.736977
Tll            	0.008205	2.670646
Hb             	0.020814	6.775171
Cad            	0.012341	4.017023
Kni            	0.004819	1.568687


hb_peak_-4.1-500_2_mg | - | 9189 | 3275 | UPSTREAM

energy: 39.324293        	window size: 800

factor          prior           integrated profile value
background     	0.900995	363.775235
Tll            	0.026670	10.768106
Kr             	0.014132	5.705868
Ftz            	0.012160	4.909664
Hb             	0.025414	10.260970
Ttk            	0.008369	3.378852
Eve_t2         	0.006036	2.437135
Kni            	0.006223	2.512384


________________________________________________________

hh

hh_peak_+0.5-500_2_mg | - | 12414 | -999 | INTRAGENIC

energy: 15.466465        	window size: 500

factor          prior           integrated profile value
background     	0.908534	230.124145
Dstat          	0.002695	0.682659
Tll            	0.036504	9.246203
Gt             	0.018653	4.724656
Eve_t2         	0.002750	0.696667
Cad            	0.012604	3.192389
Kni            	0.018259	4.624897


________________________________________________________

hkb

hkb_ventral_element_plus-lit | - | 2624 | 1546 | UPSTREAM

energy: 7.770950       	window size: 590

factor          prior           integrated profile value
background     	0.961936	401.786979
Ftz            	0.014915	6.229605
TorRE          	0.006192	2.586163
Gt             	0.001585	0.662229
Ftzf1          	0.003151	1.316252
Ttk            	0.002634	1.100330
Eve_t2         	0.004688	1.958112
Kni            	0.004899	2.046219


________________________________________________________

ken

ken_peak_+1.2-500_2_mg | + | 1232 | -5980 | INTRAGENIC

energy: 17.505685        	window size: 500

factor          prior           integrated profile value
background     	0.946307	289.928000
Tll            	0.023641	7.243180
Kr             	0.004654	1.425754
Bcd            	0.005442	1.667240
Kni            	0.019956	6.114130


________________________________________________________

kni

kni_+1_construct-construct | - | 1120 | -1407 | INTRAGENIC

energy: 35.415991        	window size: 1479

factor          prior           integrated profile value
background     	0.949371	870.370465
Run            	0.002510	2.300890
Dstat          	0.000827	0.758407
Tll            	0.006499	5.958237
Kr             	0.002679	2.455779
Ftz            	0.004272	3.916762
Bcd            	0.005562	5.098907
Hb             	0.010391	9.526536
Ttk            	0.002523	2.313259
Eve_t2         	0.001895	1.737035
Cad            	0.006814	6.246972
Kni            	0.006657	6.103266


kni_-5_construct-construct | - | 6667 | 4140 | UPSTREAM

energy: 32.477602        	window size: 1403

factor          prior           integrated profile value
background     	0.933658	750.935897
Run            	0.002554	2.054268
Dstat          	0.002950	2.372323
Tll            	0.011713	9.420445
Kr             	0.002988	2.402841
Eve_HD         	0.005240	4.214541
Ftz            	0.005915	4.757396
TorRE          	0.002555	2.055246
Bcd            	0.012167	9.785827
Hb             	0.006456	5.192157
Ttk            	0.003669	2.951056
Kni            	0.010136	8.152198


kni_223-lit | - | 4579 | 2052 | UPSTREAM

energy: 9.768125        	window size: 157

factor          prior           integrated profile value
background     	0.968385	106.379017
Cad            	0.031615	3.472927


kni_kd-lit | - | 3704 | 1177 | UPSTREAM

energy: 43.327964        	window size: 877

factor          prior           integrated profile value
background     	0.922549	457.837227
Tll            	0.021692	10.765216
Kr             	0.012356	6.131963
Ftz            	0.008978	4.455627
Bcd            	0.008722	4.328658
Hb             	0.023984	11.902473
Ttk            	0.001718	0.852844


kni_kni64_element-lit | - | 4513 | 1986 | UPSTREAM

energy: 9.808724        	window size: 67

factor          prior           integrated profile value
background     	0.891146	28.587748
Bcd            	0.108854	3.492023


kni_peak_+0.3-500_2_mg | - | 1517 | -1010 | INTRAGENIC

energy: 32.792921        	window size: 700

factor          prior           integrated profile value
background     	0.915362	317.816940
Tll            	0.008910	3.093480
Kr             	0.005794	2.011852
Ftz            	0.002206	0.765862
Bcd            	0.014251	4.948157
Hb             	0.022371	7.767120
Ttk            	0.003254	1.129741
Eve_t2         	0.006520	2.263732
Cad            	0.018828	6.537000
Kni            	0.002505	0.869627


kni_peak_-2.5-500_2_mg | - | 3417 | 890 | UPSTREAM

energy: 56.160649        	window size: 1600

factor          prior           integrated profile value
background     	0.929354	812.026185
Dstat          	0.000917	0.800808
Tll            	0.020990	18.339863
Kr             	0.009536	8.332491
Hairy          	0.001531	1.337906
Eve_HD         	0.001670	1.458752
Ftz            	0.005759	5.031759
Bcd            	0.005217	4.558051
Hb             	0.017666	15.435511
Cad            	0.003914	3.419998
Kni            	0.003448	3.012434


kni_peak_-5.3-500_2_mg | - | 6867 | 4340 | UPSTREAM

energy: 30.073216        	window size: 950

factor          prior           integrated profile value
background     	0.919742	484.507899
Run            	0.004200	2.212619
Dstat          	0.005010	2.639111
Tll            	0.016632	8.761451
Eve_HD         	0.003691	1.944115
Ftz            	0.008059	4.245236
TorRE          	0.004288	2.258770
Bcd            	0.016040	8.449865
Hb             	0.003460	1.822884
Ttk            	0.003163	1.666407
Prd_HD         	0.003268	1.721358
Kni            	0.012447	6.556797


________________________________________________________

knrl

knrl_+8_construct-construct | - | 13750 | -8638 | INTRAGENIC

energy: 31.761777        	window size: 1298

factor          prior           integrated profile value
background     	0.917967	586.212785
Run            	0.004566	2.915766
Tll            	0.018759	11.979364
Hairy          	0.004875	3.113424
Eve_HD         	0.002296	1.466071
Ftz            	0.003435	2.193662
TorRE          	0.002026	1.293529
Bcd            	0.004197	2.680509
Hb             	0.007009	4.476010
Ttk            	0.002503	1.598658
Eve_t2         	0.002223	1.419852
Prd_HD         	0.009998	6.384738
Kni            	0.020145	12.864861


knrl_peak_+0.8-500_2_mg | - | 21061 | -1327 | INTRAGENIC

energy: 15.584334        	window size: 500

factor          prior           integrated profile value
background     	0.951708	299.445453
Tll            	0.017472	5.497336
TorRE          	0.003110	0.978479
Hb             	0.005713	1.797635
Cad            	0.019296	6.071246
Kni            	0.002701	0.849746


knrl_peak_+7.4-500_2_mg | - | 14461 | -7927 | INTRAGENIC

energy: 19.981592        	window size: 500

factor          prior           integrated profile value
background     	0.903273	192.072937
Tll            	0.032862	6.987827
Bcd            	0.008184	1.740335
Hb             	0.012081	2.568817
Eve_t2         	0.004710	1.001499
Prd_HD         	0.010570	2.247691
Kni            	0.028320	6.022052


________________________________________________________

noc

noc_peak_-0.3-500_2_mg | + | -303 | -3460 | UPSTREAM

energy: 15.839722        	window size: 500

factor          prior           integrated profile value
background     	0.959242	348.523476
Tll            	0.030741	11.169225
Eve_t2         	0.002390	0.868440
Cad            	0.007627	2.771096


noc_peak_-1.7-500_2_mg | + | -1703 | -4860 | UPSTREAM

energy: 16.931902        	window size: 500

factor          prior           integrated profile value
background     	0.926842	263.428665
Run            	0.002563	0.728497
Dstat          	0.003176	0.902812
Hairy          	0.004435	1.260553
Bcd            	0.039483	11.221925
Hb             	0.010925	3.105070
Cad            	0.012575	3.574215


________________________________________________________

nub

nub_+5_construct-construct | + | 4495 | -3594 | INTRAGENIC

energy: 19.533049       	window size: 2045

factor          prior           integrated profile value
background     	0.976785	1552.963218
Tll            	0.006082	9.669430
Kr             	0.006339	10.077763
Hairy          	0.001091	1.733940
Ftz            	0.001858	2.954453
Hb             	0.003037	4.827750
Ttk            	0.000698	1.108938
Cad            	0.001871	2.974286
Prd_HD         	0.002241	3.562595


nub_-2_construct-construct | + | -3203 | -11292 | UPSTREAM

energy: 29.051371       	window size: 1985

factor          prior           integrated profile value
background     	0.944269	1055.673412
Tll            	0.012831	14.345211
Kr             	0.004294	4.800858
Ftz            	0.005089	5.689549
TorRE          	0.001085	1.212723
Hb             	0.002520	2.817794
Ttk            	0.002534	2.832717
Cad            	0.010712	11.975703
Kni            	0.016666	18.631855


nub_peak_-2.3-500_2_mg | + | -2284 | -10373 | UPSTREAM

energy: 17.350401        	window size: 500

factor          prior           integrated profile value
background     	0.807718	115.613522
Tll            	0.040748	5.832488
Kr             	0.011985	1.715543
TorRE          	0.009502	1.360114
Hb             	0.029830	4.269790
Cad            	0.020344	2.911976
Kni            	0.079872	11.432521


________________________________________________________

oc

oc_+8_construct-construct | - | 11709 | -7601 | INTRAGENIC

energy: 26.692652       	window size: 1833

factor          prior           integrated profile value
background     	0.955582	1079.686555
Run            	0.003802	4.295779
Tll            	0.011169	12.619957
Ftz            	0.006240	7.050008
TorRE          	0.001131	1.278146
Bcd            	0.009729	10.992051
Gt             	0.000908	1.026141
Prd_HD         	0.003594	4.060708
Kni            	0.007846	8.864454


oc_head-lit | - | 20301 | 991 | UPSTREAM

energy: 0.000000       	window size: 187


oc_otd_early_enhancer-lit | - | 22558 | 3248 | UPSTREAM

energy: 42.282983        	window size: 1838

factor          prior           integrated profile value
background     	0.934882	943.655002
Run            	0.006263	6.321620
Tll            	0.007122	7.188412
Kr             	0.005718	5.771956
Hairy          	0.002397	2.419101
Eve_HD         	0.002373	2.395239
Ftz            	0.008634	8.714819
TorRE          	0.000932	0.940999
Bcd            	0.004846	4.891839
Gt             	0.001519	1.533511
Hb             	0.004860	4.905697
Ftzf1          	0.001160	1.170781
Ttk            	0.010215	10.310581
Kni            	0.009079	9.164623


oc_peak_+6.9-500_2_mg | - | 11897 | -7413 | INTRAGENIC

energy: 22.661310        	window size: 500

factor          prior           integrated profile value
background     	0.922149	222.365795
Run            	0.014223	3.429754
Tll            	0.021213	5.115238
Ftz            	0.003404	0.820863
Bcd            	0.026595	6.413026
Gt             	0.004250	1.024930
Kni            	0.008166	1.969181


________________________________________________________

odd

odd_-3_construct-construct | - | 4411 | 2265 | UPSTREAM

energy: 34.314074        	window size: 1650

factor          prior           integrated profile value
background     	0.951710	932.854069
Dstat          	0.001882	1.844660
Tll            	0.005085	4.984506
Kr             	0.001160	1.137057
Hairy          	0.001619	1.586813
Gt             	0.001391	1.363639
Hb             	0.010870	10.654747
Ftzf1          	0.001466	1.437248
Ttk            	0.007865	7.709642
Cad            	0.005885	5.768649
Kni            	0.011065	10.846033


odd_-5_construct-construct | - | 6019 | 3873 | UPSTREAM

energy: 35.968183        	window size: 1384

factor          prior           integrated profile value
background     	0.954502	915.458769
Tll            	0.012810	12.285611
Kr             	0.010345	9.921544
Hairy          	0.002645	2.537239
Eve_HD         	0.001294	1.240917
Ftz            	0.007198	6.903528
Bcd            	0.001242	1.190745
Hb             	0.001435	1.375889
Ftzf1          	0.002565	2.459922
Ttk            	0.003998	3.834336
Cad            	0.001968	1.887556


odd_peak_-3.6-500_2_mg | - | 4893 | 2747 | UPSTREAM

energy: 43.173971        	window size: 900

factor          prior           integrated profile value
background     	0.899810	366.521141
Dstat          	0.005666	2.307893
Tll            	0.015527	6.324504
Gt             	0.005274	2.148167
Hb             	0.032184	13.109749
Ftzf1          	0.003103	1.263970
Ttk            	0.011543	4.701823
Cad            	0.010256	4.177635
Kni            	0.016637	6.776673


odd_peak_-5.1-500_2_mg | - | 6643 | 4497 | UPSTREAM

energy: 22.243338        	window size: 600

factor          prior           integrated profile value
background     	0.933079	346.183237
Tll            	0.017959	6.662846
Kr             	0.015858	5.883524
Eve_HD         	0.004154	1.541154
Ftz            	0.012276	4.554663
Bcd            	0.001971	0.731413
Hb             	0.003336	1.237559
Ttk            	0.005389	1.999278
Cad            	0.005979	2.218172


________________________________________________________

opa

opa_peak_+1.3-500_2_mg | + | 1289 | -15885 | INTRAGENIC

energy: 16.549277        	window size: 500

factor          prior           integrated profile value
background     	0.930108	274.015557
Tll            	0.034410	10.137264
Kr             	0.003141	0.925285
Ftz            	0.003679	1.083710
Bcd            	0.012568	3.702579
Ttk            	0.003006	0.885584
Cad            	0.008479	2.497946
Kni            	0.004610	1.358147


________________________________________________________

pdm2

pdm2_+1_construct-construct | + | 294 | -7413 | INTRAGENIC

energy: 31.264491       	window size: 1623

factor          prior           integrated profile value
background     	0.958938	1054.642720
Tll            	0.008616	9.475372
Kr             	0.001588	1.746225
Hairy          	0.000918	1.009888
Eve_HD         	0.001630	1.792610
Ftz            	0.002370	2.606665
Hb             	0.010894	11.981729
Ftzf1          	0.001388	1.527058
Ttk            	0.007314	8.043748
Cad            	0.003264	3.589826
Prd_HD         	0.003080	3.387500


pdm2_+3_construct-construct | + | 2313 | -5394 | INTRAGENIC

energy: 32.629214        	window size: 1533

factor          prior           integrated profile value
background     	0.946795	907.850084
Kr             	0.009240	8.859706
Hairy          	0.001316	1.261604
Eve_HD         	0.011737	11.254372
Ftz            	0.004578	4.389945
TorRE          	0.000526	0.504481
Bcd            	0.003589	3.441130
Hb             	0.010203	9.783413
Ttk            	0.000554	0.531525
Cad            	0.001274	1.221186
Kni            	0.010189	9.769615


pdm2_+5_construct-construct | + | 4105 | -3602 | INTRAGENIC

energy: 22.766186       	window size: 1987

factor          prior           integrated profile value
background     	0.959646	1299.586125
Tll            	0.011316	15.324341
Kr             	0.007981	10.807899
TorRE          	0.000731	0.990614
Bcd            	0.001162	1.573570
Hb             	0.002762	3.739953
Ftzf1          	0.000784	1.061633
Eve_t2         	0.000926	1.254508
Cad            	0.002705	3.663376
Prd_HD         	0.001787	2.419889
Kni            	0.010200	13.812555


pdm2_+8_construct-construct | + | 7492 | -215 | INTRAGENIC

energy: 29.262467        	window size: 973

factor          prior           integrated profile value
background     	0.945052	546.713794
Run            	0.001684	0.973918
Kr             	0.010782	6.237260
Hairy          	0.008239	4.766100
Eve_HD         	0.007320	4.234893
Cad            	0.012634	7.308956
Kni            	0.014290	8.266543


pdm2_peak_+1.1-500_2_mg | + | 1057 | -6650 | INTRAGENIC

energy: 25.787064        	window size: 500

factor          prior           integrated profile value
background     	0.898916	218.061559
Run            	0.008362	2.028428
Tll            	0.026971	6.542617
Ftz            	0.018575	4.506078
Bcd            	0.005242	1.271511
Hb             	0.022410	5.436209
Ttk            	0.019525	4.736460


pdm2_peak_+3.3-500_2_mg | + | 3257 | -4450 | INTRAGENIC

energy: 31.494075        	window size: 650

factor          prior           integrated profile value
background     	0.921757	324.726445
Kr             	0.019336	6.811934
Hairy          	0.005103	1.797789
Eve_HD         	0.022332	7.867247
Ftz            	0.009437	3.324496
Bcd            	0.004258	1.500195
Hb             	0.010758	3.790074
Kni            	0.007018	2.472520


________________________________________________________

prd

prd_A8_repressor-lit | - | 9378 | 7163 | UPSTREAM

energy: 31.925185       	window size: 3101

factor          prior           integrated profile value
background     	0.977942	2452.270398
Run            	0.001835	4.600321
Tll            	0.001799	4.512282
Eve_HD         	0.003116	7.813848
Ftz            	0.000944	2.366482
TorRE          	0.002075	5.203247
Bcd            	0.001008	2.528301
Gt             	0.001461	3.663325
Ftzf1          	0.002953	7.404259
Ttk            	0.001332	3.339321
Cad            	0.001110	2.782977
Kni            	0.004426	11.098558


prd_P1_enhancer-lit | - | 4578 | 2363 | UPSTREAM

energy: 8.412266       	window size: 601

factor          prior           integrated profile value
background     	0.964260	424.174364
Run            	0.001778	0.781937
Tll            	0.012168	5.352616
Eve_HD         	0.007844	3.450533
Cad            	0.007677	3.377155
Kni            	0.006273	2.759536


prd_Pstripe_enhancer-lit | - | 5478 | 3263 | UPSTREAM

energy: 20.497529        	window size: 701

factor          prior           integrated profile value
background     	0.932314	359.518559
Tll            	0.015410	5.942259
Eve_HD         	0.006836	2.635907
Bcd            	0.017079	6.586067
Ttk            	0.007494	2.889822
Cad            	0.010567	4.074681
Prd_HD         	0.005911	2.279295
Kni            	0.004390	1.692844


prd_cc_repressor-lit | - | 3778 | 1563 | UPSTREAM

energy: 6.453843       	window size: 801

factor          prior           integrated profile value
background     	0.981683	648.010601
Dstat          	0.001322	0.872593
Tll            	0.007356	4.855438
Eve_HD         	0.002759	1.821115
Hb             	0.002158	1.424799
Ftzf1          	0.001695	1.118912
Ttk            	0.002106	1.390412
Cad            	0.000921	0.607655


prd_peak_+4.0-500_2_mg | - | -2531 | -4746 | DOWNSTREAM

energy: 28.857907        	window size: 750

factor          prior           integrated profile value
background     	0.935253	397.643658
Tll            	0.014224	6.047777
Kr             	0.019964	8.488072
Bcd            	0.005522	2.347684
Ftzf1          	0.002274	0.966743
Ttk            	0.011818	5.024512
Eve_t2         	0.007020	2.984795
Kni            	0.003926	1.669049


prd_stripe1_enhancer-lit | - | 6678 | 4463 | UPSTREAM

energy: 4.427615       	window size: 401

factor          prior           integrated profile value
background     	0.984390	341.997273
Eve_HD         	0.003275	1.137880
Ftz            	0.006836	2.374930
Bcd            	0.003439	1.194793
Kni            	0.002059	0.715460


prd_stripe2P_enhancer-lit | - | 7678 | 5463 | UPSTREAM

energy: 17.614406       	window size: 1701

factor          prior           integrated profile value
background     	0.958608	1000.427043
Dstat          	0.002602	2.715288
Tll            	0.008947	9.337438
Ftz            	0.006699	6.991025
Bcd            	0.000941	0.981579
Hb             	0.003704	3.866034
Eve_t2         	0.003248	3.389995
Cad            	0.008822	9.206676
Prd_HD         	0.001727	1.802722
Kni            	0.004702	4.906945


prd_zebra_enhancer-lit | - | 1138 | -1077 | INTRAGENIC

energy: 16.230828       	window size: 1570

factor          prior           integrated profile value
background     	0.968743	1133.085320
Tll            	0.012544	14.672280
Hairy          	0.001674	1.958462
Eve_HD         	0.001056	1.234806
Ftz            	0.003158	3.693951
Bcd            	0.000775	0.906648
Ftzf1          	0.000838	0.980107
Ttk            	0.002743	3.208512
Prd_HD         	0.002194	2.565767
Kni            	0.006274	7.338687


________________________________________________________

run

run_6_stripe-lit | + | 2991 | 125 | DOWNSTREAM

energy: 29.363179       	window size: 3001

factor          prior           integrated profile value
background     	0.962539	1987.712725
Run            	0.004003	8.266235
Tll            	0.006232	12.869269
Hairy          	0.000440	0.909577
Eve_HD         	0.003864	7.978830
Ftz            	0.004309	8.898928
Bcd            	0.001342	2.772093
Hb             	0.002463	5.086033
Ftzf1          	0.000637	1.314922
Ttk            	0.002169	4.478263
Cad            	0.003830	7.908445
Prd_HD         	0.001942	4.010395
Kni            	0.006231	12.867725


run_7_stripe-lit | + | -5129 | -7995 | UPSTREAM

energy: 54.459627       	window size: 5130

factor          prior           integrated profile value
background     	0.958970	2950.711004
Run            	0.002034	6.257661
Tll            	0.002886	8.880982
Kr             	0.001472	4.530803
Hairy          	0.002409	7.411076
Eve_HD         	0.003792	11.668291
Bcd            	0.003807	11.715256
Hb             	0.005199	15.998132
Ttk            	0.003094	9.520409
Eve_t2         	0.000552	1.697508
Cad            	0.003216	9.894588
Prd_HD         	0.002994	9.211525
Kni            	0.009575	29.460848


run_peak_-17.2-500_2_mg | + | -17197 | -20063 | UPSTREAM

energy: 37.913068        	window size: 800

factor          prior           integrated profile value
background     	0.921831	394.419196
Dstat          	0.001214	0.519402
Tll            	0.015425	6.599790
Hairy          	0.006434	2.752971
Gt             	0.008600	3.679621
Hb             	0.032905	14.078693
Ttk            	0.003596	1.538692
Cad            	0.009996	4.276829


run_peak_-3.5-500_2_mg | + | -3497 | -6363 | UPSTREAM

energy: 35.122842        	window size: 750

factor          prior           integrated profile value
background     	0.913676	354.710636
Run            	0.003254	1.263173
Tll            	0.002834	1.100032
Kr             	0.009007	3.496681
Hairy          	0.003914	1.519388
Eve_HD         	0.003804	1.476724
Bcd            	0.020624	8.006809
Gt             	0.002736	1.062054
Hb             	0.010137	3.935329
Cad            	0.019882	7.718615
Kni            	0.010134	3.934100


run_peak_-9.7-500_2_mg | + | -9697 | -12563 | UPSTREAM

energy: 30.846081        	window size: 650

factor          prior           integrated profile value
background     	0.884778	237.788726
Hairy          	0.013675	3.675164
Ftz            	0.011360	3.053032
Gt             	0.002780	0.747189
Hb             	0.059421	15.969699
Ttk            	0.004644	1.247965
Prd_HD         	0.008803	2.365723
Kni            	0.014540	3.907818


run_stripe1-lit | + | -14467 | -17333 | UPSTREAM

energy: 33.705011        	window size: 1617

factor          prior           integrated profile value
background     	0.957369	949.592839
Kr             	0.006141	6.091149
Eve_HD         	0.004076	4.043316
Ftz            	0.001580	1.567631
Bcd            	0.005706	5.659548
Hb             	0.002945	2.921551
Ttk            	0.004974	4.933315
Prd_HD         	0.008541	8.471649
Kni            	0.008667	8.597059


run_stripe3-lit | + | -11285 | -14151 | UPSTREAM

energy: 32.051050       	window size: 2315

factor          prior           integrated profile value
background     	0.958023	1395.972463
Dstat          	0.000528	0.770040
Tll            	0.001561	2.274520
Kr             	0.001622	2.362757
Ftz            	0.006052	8.818160
TorRE          	0.000649	0.945013
Bcd            	0.002120	3.088799
Hb             	0.015224	22.183809
Ttk            	0.004887	7.120387
Prd_HD         	0.001206	1.757580
Kni            	0.008129	11.844915


run_stripe5-lit | + | -12851 | -15717 | UPSTREAM

energy: 7.775154       	window size: 1336

factor          prior           integrated profile value
background     	0.980832	943.636539
Tll            	0.003168	3.048268
Kr             	0.003834	3.688457
Eve_HD         	0.003691	3.550943
Ftz            	0.001705	1.640224
Hb             	0.004002	3.850104
Ftzf1          	0.001146	1.102300
Ttk            	0.001622	1.560779


run_stripe7-lit | + | -14467 | -17333 | UPSTREAM

energy: 72.573576       	window size: 5586

factor          prior           integrated profile value
background     	0.957627	3308.569666
Dstat          	0.000228	0.786139
Tll            	0.002706	9.347894
Kr             	0.004099	14.160406
Eve_HD         	0.002712	9.370930
Ftz            	0.004054	14.008138
Bcd            	0.002482	8.574965
Hb             	0.009711	33.551467
Ftzf1          	0.000192	0.661920
Ttk            	0.004285	14.804699
Cad            	0.000866	2.991166
Prd_HD         	0.003590	12.403051
Kni            	0.007449	25.737291


________________________________________________________

salm

salm_anterior-lit | - | 19482 | 10462 | UPSTREAM

energy: 13.839984        	window size: 278

factor          prior           integrated profile value
background     	0.935467	158.138458
Dstat          	0.005913	0.999638
Kr             	0.006565	1.109831
Ftz            	0.017917	3.028780
Bcd            	0.022263	3.763447
Eve_t2         	0.005455	0.922149
Kni            	0.006420	1.085368


salm_peak_+3.9-500_2_mg | - | 4614 | -4406 | INTRAGENIC

energy: 16.740572        	window size: 500

factor          prior           integrated profile value
background     	0.943100	237.808296
Tll            	0.028776	7.256022
Kr             	0.006926	1.746545
Bcd            	0.003110	0.784216
Hb             	0.007399	1.865738
Cad            	0.005058	1.275437
Kni            	0.005631	1.419816


salm_peak_-31.9-500_2_mg | - | 40414 | 31394 | UPSTREAM

energy: 20.823541        	window size: 500

factor          prior           integrated profile value
background     	0.929557	238.598221
Kr             	0.012336	3.166338
Ftz            	0.014587	3.744172
Bcd            	0.009406	2.414331
Ftzf1          	0.003363	0.863337
Cad            	0.010579	2.715384
Kni            	0.020172	5.177775


salm_posterior-lit | - | 19759 | 10739 | UPSTREAM

energy: 2.900996       	window size: 239

factor          prior           integrated profile value
background     	0.974446	190.030466
Tll            	0.011171	2.178554
Kr             	0.010157	1.980782
Cad            	0.004225	0.823965


________________________________________________________

slp1

slp1_ecto_stripes-lit | + | -5395 | -6828 | UPSTREAM

energy: 11.674982       	window size: 736

factor          prior           integrated profile value
background     	0.962207	500.319486
Dstat          	0.001312	0.682288
Tll            	0.004788	2.489805
Bcd            	0.011568	6.014905
Hb             	0.003968	2.063155
Ttk            	0.004959	2.578515
Cad            	0.008943	4.650019
Kni            	0.002255	1.172593


slp1_head-lit | + | -3960 | -5393 | UPSTREAM

energy: 11.847201       	window size: 622

factor          prior           integrated profile value
background     	0.956507	402.563663
Run            	0.003120	1.313021
Tll            	0.010484	4.412370
Kr             	0.004774	2.009124
Bcd            	0.003626	1.525912
Kni            	0.021490	9.044448


slp1_meso_stripes-lit | + | -2533 | -3966 | UPSTREAM

energy: 28.169590       	window size: 1554

factor          prior           integrated profile value
background     	0.955634	953.947599
Run            	0.001224	1.221996
Tll            	0.008920	8.903908
Eve_HD         	0.001176	1.173461
Bcd            	0.001890	1.886511
Hb             	0.009939	9.921228
Ttk            	0.002966	2.960299
Cad            	0.002968	2.962400
Prd_HD         	0.010316	10.297939
Kni            	0.004968	4.959714


slp1_peak_-1.2-500_2_mg | + | -1185 | -2618 | UPSTREAM

energy: 17.214774        	window size: 500

factor          prior           integrated profile value
background     	0.940867	285.093128
Run            	0.003346	1.013851
Tll            	0.017213	5.215819
Kr             	0.006526	1.977520
Bcd            	0.016294	4.937348
Ttk            	0.003141	0.951875
Eve_t2         	0.009700	2.939261
Prd_HD         	0.002912	0.882334


________________________________________________________

slp2

slp2_-3_construct-construct | + | -4196 | -6097 | UPSTREAM

energy: 35.875634       	window size: 2640

factor          prior           integrated profile value
background     	0.964391	1794.691971
Run            	0.000563	1.047203
Tll            	0.008374	15.584330
Kr             	0.007159	13.321912
Hairy          	0.000864	1.608239
Eve_HD         	0.002333	4.341780
TorRE          	0.001780	3.312506
Bcd            	0.004359	8.112434
Hb             	0.005487	10.210163
Ftzf1          	0.001656	3.082544
Cad            	0.000871	1.620919
Prd_HD         	0.002162	4.023935


________________________________________________________

tll

tll_CD1-lit | + | -1313 | -3318 | UPSTREAM

energy: 28.714699        	window size: 496

factor          prior           integrated profile value
background     	0.915162	237.245645
Tll            	0.009408	2.438981
Hairy          	0.011323	2.935268
Bcd            	0.029179	7.564440
Hb             	0.002164	0.561005
Ttk            	0.009587	2.485299
Cad            	0.018993	4.923855
Kni            	0.004183	1.084473


tll_D3-lit | + | -427 | -2432 | UPSTREAM

energy: 20.273321        	window size: 368

factor          prior           integrated profile value
background     	0.971135	237.067316
Kr             	0.002114	0.516127
TorRE          	0.013644	3.330805
Gt             	0.004038	0.985730
Ttk            	0.004793	1.169924
Cad            	0.004275	1.043636


tll_K2-lit | + | -4810 | -6815 | UPSTREAM

energy: 41.303449       	window size: 2460

factor          prior           integrated profile value
background     	0.953932	1584.364338
Tll            	0.012408	20.608693
Kr             	0.003861	6.412165
Hairy          	0.000784	1.302169
Eve_HD         	0.000986	1.638181
Ftz            	0.003703	6.150943
TorRE          	0.001355	2.249696
Bcd            	0.001887	3.133948
Hb             	0.003569	5.928357
Ftzf1          	0.000709	1.177356
Ttk            	0.004870	8.088283
Eve_t2         	0.000915	1.518947
Cad            	0.003074	5.104923
Prd_HD         	0.001406	2.335043
Kni            	0.006541	10.864102


tll_P2-lit | + | -2351 | -4356 | UPSTREAM

energy: 54.037849       	window size: 2760

factor          prior           integrated profile value
background     	0.963244	1888.396219
Tll            	0.003965	7.773033
Hairy          	0.001188	2.328089
Ftz            	0.007944	15.573422
TorRE          	0.004476	8.775145
Bcd            	0.007109	13.936535
Ttk            	0.005408	10.602657
Cad            	0.004635	9.086762
Kni            	0.002032	3.983579


tll_P3-lit | + | -967 | -2972 | UPSTREAM

energy: 19.739107       	window size: 1376

factor          prior           integrated profile value
background     	0.980624	1069.203663
Tll            	0.001258	1.371315
Ftz            	0.002774	3.024435
TorRE          	0.003765	4.105427
Hb             	0.001194	1.301493
Ttk            	0.002845	3.101547
Eve_t2         	0.000747	0.814373
Cad            	0.006794	7.407943


tll_k11-lit | + | -2825 | -4830 | UPSTREAM

energy: 31.730711        	window size: 480

factor          prior           integrated profile value
background     	0.925250	258.910517
Dstat          	0.002912	0.814832
Tll            	0.021515	6.020473
Kr             	0.012182	3.408872
Ftz            	0.006345	1.775407
TorRE          	0.007470	2.090299
Hb             	0.010256	2.869778
Ftzf1          	0.005057	1.415209
Cad            	0.009013	2.522106


tll_peak_+7.7-500_2_mg | + | 7739 | 5734 | DOWNSTREAM

energy: 17.556543        	window size: 500

factor          prior           integrated profile value
background     	0.921669	268.069988
Tll            	0.039888	11.601505
Kr             	0.008086	2.351928
Hairy          	0.008926	2.596099
Bcd            	0.005322	1.547834
Hb             	0.006293	1.830272
Cad            	0.004918	1.430328
Kni            	0.004899	1.424941


tll_peak_-0.5-500_2_mg | + | -461 | -2466 | UPSTREAM

energy: 19.965647        	window size: 500

factor          prior           integrated profile value
background     	0.972826	340.104969
Ftz            	0.005497	1.921818
TorRE          	0.009303	3.252437
Gt             	0.001968	0.688175
Ttk            	0.006536	2.285107
Cad            	0.003869	1.352540


tll_peak_-1.6-500_2_mg | + | -1611 | -3616 | UPSTREAM

energy: 33.538856        	window size: 750

factor          prior           integrated profile value
background     	0.916474	363.876784
Tll            	0.010496	4.167405
Hairy          	0.007954	3.158091
Eve_HD         	0.007379	2.929696
Bcd            	0.027142	10.776407
Ttk            	0.012052	4.784974
Cad            	0.008069	3.203670
Kni            	0.010434	4.142812


tll_peak_-3.1-500_2_mg | + | -3061 | -5066 | UPSTREAM

energy: 45.436930        	window size: 1050

factor          prior           integrated profile value
background     	0.931464	588.712328
Tll            	0.022306	14.098314
Kr             	0.006666	4.212876
Ftz            	0.007476	4.725168
TorRE          	0.008561	5.411091
Bcd            	0.004557	2.879963
Hb             	0.006676	4.219440
Ftzf1          	0.002187	1.382331
Cad            	0.010107	6.387865


________________________________________________________

tsh

tsh_enhancer-lit | + | 22430 | 15050 | DOWNSTREAM

energy: 21.511108       	window size: 2149

factor          prior           integrated profile value
background     	0.955221	1187.019124
Tll            	0.008364	10.393990
Ftz            	0.011010	13.682011
Gt             	0.000430	0.533790
Hb             	0.006071	7.544229
Ttk            	0.003579	4.447837
Cad            	0.002244	2.788052
Prd_HD         	0.002253	2.800185
Kni            	0.010827	13.454748


tsh_peak_+64.9-500_2_mg | + | 64889 | 57509 | DOWNSTREAM

energy: 18.971499        	window size: 500

factor          prior           integrated profile value
background     	0.902752	206.370382
Tll            	0.035595	8.137152
Ftz            	0.005580	1.275490
Gt             	0.006975	1.594420
Hb             	0.008170	1.867696
Ttk            	0.002732	0.624523
Kni            	0.038196	8.731744


tsh_peak_-13.3-500_2_mg | + | -13261 | -20641 | UPSTREAM

energy: 16.233668        	window size: 500

factor          prior           integrated profile value
background     	0.959867	343.136491
Tll            	0.002829	1.011332
Kr             	0.014493	5.181047
TorRE          	0.002784	0.995106
Hb             	0.016042	5.734913
Prd_HD         	0.003985	1.424465


________________________________________________________

wg

wg_peak_+6.1-500_2_mg | + | 6112 | -2968 | INTRAGENIC

energy: 19.227143        	window size: 500

factor          prior           integrated profile value
background     	0.912127	218.532774
Eve_HD         	0.007325	1.755009
Bcd            	0.010284	2.463858
Hb             	0.020833	4.991392
Cad            	0.003022	0.724039
Prd_HD         	0.018781	4.499622
Kni            	0.027627	6.619142


wg_peak_-8.3-500_2_mg | + | -8338 | -17418 | UPSTREAM

energy: 21.041510        	window size: 500

factor          prior           integrated profile value
background     	0.902596	215.958111
Tll            	0.028631	6.850326
Hairy          	0.004889	1.169648
Ftz            	0.015159	3.627051
Bcd            	0.007025	1.680768
Hb             	0.032198	7.703869
Cad            	0.006760	1.617416
Kni            	0.002743	0.656218
